# Supplementary material for: PCR-DGGE Analysis: Unravelling Complex Mixtures of Badnavirus Sequences Present in Yam Germplasm
Source: Viruses. 2017 Jul 11;9(7):181. doi: 10.3390/v9070181 (PMC5537673; doi:10.3390/v9070181)
Supplement: Supplementary file 1 [file viruses-09-00181-s001.zip]

Archive with 3 entries (3 files):
- Figure S1.docx
- Figure S2.docx
- Table S1.xlsx
