# Supplementary material for: PCR-DGGE Analysis: Unravelling Complex Mixtures of Badnavirus Sequences Present in Yam Germplasm
Source: Viruses. 2017 Jul 11;9(7):181. doi: 10.3390/v9070181 (PMC5537673; doi:10.3390/v9070181)
Supplement: Supplementary file 1 [file viruses-09-00181-s001.zip › Table S1.xlsx]

## Sheet: nucleotide % similarity matrix
	432B39Ds__AM503361	BfA102Dr__AM503365	FJ60aDr__AM072658	Gn1582Dr__AM503366	NGb2aDr	NGb35bDr	Bf1052Dr__AM503363	eDBV9_S1b2Dr__KF829958	NGl69Dc	eDBV9_S1b6Dr__KF829960	Gn1583Dr__AM503367	NGb1bDr	NGb2bDr	NGb32Dr	Bf103aDr__AM503362	NGb35aDr	NGb42bDr	NGb1aDr	NGb3bDr	Gn158Dr__AM503368	NGb16bDr	NGb3aDr	DBTRV__KX430257	NGb64Da	BN4Dr__AM944586	NGb26aDr	NGb28aDr	NGb29aDr	NGb36aDr	NGb25bDr	NGb27bDr	NGb28bDr	NGb30aDr	NGb36bDr	NGb26bDr	eDBV9_S1h2Dr__KF829975	NGb25aDr	NGb54Dr	NGb37bDr	NGb41bDr	NGb29bDr	NGb37aDr	DBRTV1__KX008596	NGb1844Dr1__KX008591	DBRTV1-2RT__KX008597	DBRTV1-3RT__KX008598	NGb8aDr	BfA103Dc__AM503393	Gn1633Dr__AM503394
432B39Ds__AM503361	100	100	100	100	100	100	99.81	99.81	99.81	99.81	99.81	99.81	99.81	99.81	99.62	99.43	99.43	99.24	99.62	99.24	100	99.81	90.15	88.26	86.55	86.36	86.55	86.74	86.55	86.36	86.17	86.74	86.72	86.53	86.17	86.17	86.36	86.17	86.55	85.96	84.28	84.66	72.73	72.73	72.35	72.73	72.92	69.51	69.51
BfA102Dr__AM503365	100	100	100	100	100	100	99.81	99.81	99.81	99.81	99.81	99.81	99.81	99.81	99.62	99.43	99.43	99.24	99.62	99.24	100	99.81	90.15	88.26	86.55	86.36	86.55	86.74	86.55	86.36	86.17	86.74	86.72	86.53	86.17	86.17	86.36	86.17	86.55	85.96	84.28	84.66	72.73	72.73	72.35	72.73	72.92	69.51	69.51
FJ60aDr__AM072658	100	100	100	100	100	100	99.81	99.81	99.81	99.81	99.81	99.81	99.81	99.81	99.62	99.43	99.43	99.24	99.62	99.24	100	99.81	90.15	88.26	86.55	86.36	86.55	86.74	86.55	86.36	86.17	86.74	86.72	86.53	86.17	86.17	86.36	86.17	86.55	85.96	84.28	84.66	72.73	72.73	72.35	72.73	72.92	69.51	69.51
Gn1582Dr__AM503366	100	100	100	100	100	100	99.81	99.81	99.81	99.81	99.81	99.81	99.81	99.81	99.62	99.43	99.43	99.24	99.62	99.24	100	99.81	90.15	88.26	86.55	86.36	86.55	86.74	86.55	86.36	86.17	86.74	86.72	86.53	86.17	86.17	86.36	86.17	86.55	85.96	84.28	84.66	72.73	72.73	72.35	72.73	72.92	69.51	69.51
NGb2aDr	100	100	100	100	100	100	99.81	99.81	99.81	99.81	99.81	99.81	99.81	99.81	99.62	99.43	99.43	99.24	99.62	99.24	100	99.81	90.15	88.26	86.55	86.36	86.55	86.74	86.55	86.36	86.17	86.74	86.72	86.53	86.17	86.17	86.36	86.17	86.55	85.96	84.28	84.66	72.73	72.73	72.35	72.73	72.92	69.51	69.51
NGb35bDr	100	100	100	100	100	100	99.81	99.81	99.81	99.81	99.81	99.81	99.81	99.81	99.62	99.43	99.43	99.24	99.62	99.24	100	99.81	90.15	88.26	86.55	86.36	86.55	86.74	86.55	86.36	86.17	86.74	86.72	86.53	86.17	86.17	86.36	86.17	86.55	85.96	84.28	84.66	72.73	72.73	72.35	72.73	72.92	69.51	69.51
Bf1052Dr__AM503363	99.81	99.81	99.81	99.81	99.81	99.81	100	99.62	99.62	99.62	99.62	99.62	99.62	99.62	99.43	99.24	99.24	99.05	99.43	99.05	99.81	99.62	89.96	88.07	86.74	86.55	86.74	86.93	86.74	86.55	86.36	86.93	86.91	86.72	86.36	86.36	86.55	86.36	86.74	86.15	84.47	84.85	72.92	72.92	72.54	72.92	73.11	69.7	69.7
eDBV9_S1b2Dr__KF829958	99.81	99.81	99.81	99.81	99.81	99.81	99.62	100	100	99.62	99.62	99.62	99.62	99.62	99.43	99.24	99.24	99.05	99.43	99.05	99.81	99.62	89.96	88.07	86.36	86.17	86.36	86.55	86.36	86.17	85.98	86.55	86.53	86.34	85.98	85.98	86.17	85.98	86.36	85.77	84.09	84.47	72.54	72.54	72.16	72.54	72.73	69.32	69.32
NGl69Dc	99.81	99.81	99.81	99.81	99.81	99.81	99.62	100	100	99.62	99.62	99.62	99.62	99.62	99.43	99.24	99.24	99.05	99.43	99.05	99.81	99.62	89.96	88.07	86.36	86.17	86.36	86.55	86.36	86.17	85.98	86.55	86.53	86.34	85.98	85.98	86.17	85.98	86.36	85.77	84.09	84.47	72.54	72.54	72.16	72.54	72.73	69.32	69.32
eDBV9_S1b6Dr__KF829960	99.81	99.81	99.81	99.81	99.81	99.81	99.62	99.62	99.62	100	99.62	99.62	99.62	99.62	99.43	99.24	99.24	99.05	99.43	99.05	99.81	99.62	89.96	88.45	86.74	86.55	86.74	86.93	86.74	86.55	86.36	86.93	86.91	86.72	86.36	86.36	86.55	86.36	86.74	86.15	84.47	84.85	72.92	72.92	72.54	72.92	73.11	69.7	69.7
Gn1583Dr__AM503367	99.81	99.81	99.81	99.81	99.81	99.81	99.62	99.62	99.62	99.62	100	99.62	99.62	99.62	99.43	99.24	99.24	99.05	99.43	99.05	99.81	99.62	89.96	88.07	86.36	86.17	86.36	86.55	86.36	86.17	85.98	86.55	86.53	86.34	85.98	85.98	86.17	85.98	86.36	85.77	84.09	84.47	72.54	72.54	72.16	72.54	72.73	69.32	69.32
NGb1bDr	99.81	99.81	99.81	99.81	99.81	99.81	99.62	99.62	99.62	99.62	99.62	100	99.62	99.62	99.43	99.24	99.24	99.05	99.43	99.05	99.81	99.62	89.96	88.07	86.36	86.17	86.36	86.55	86.36	86.17	85.98	86.55	86.53	86.34	85.98	85.98	86.17	85.98	86.36	85.77	84.09	84.47	72.54	72.54	72.16	72.54	72.73	69.32	69.32
NGb2bDr	99.81	99.81	99.81	99.81	99.81	99.81	99.62	99.62	99.62	99.62	99.62	99.62	100	99.62	99.43	99.24	99.24	99.05	99.43	99.05	99.81	99.62	89.96	88.07	86.36	86.17	86.36	86.55	86.36	86.17	85.98	86.55	86.53	86.34	85.98	85.98	86.17	85.98	86.36	85.77	84.09	84.47	72.54	72.54	72.16	72.54	72.73	69.51	69.51
NGb32Dr	99.81	99.81	99.81	99.81	99.81	99.81	99.62	99.62	99.62	99.62	99.62	99.62	99.62	100	99.81	99.24	99.24	99.05	99.43	99.05	99.81	99.62	89.96	88.07	86.36	86.17	86.36	86.55	86.36	86.17	85.98	86.55	86.53	86.34	85.98	85.98	86.17	85.98	86.36	85.77	84.09	84.47	72.54	72.54	72.16	72.54	72.73	69.32	69.32
Bf103aDr__AM503362	99.62	99.62	99.62	99.62	99.62	99.62	99.43	99.43	99.43	99.43	99.43	99.43	99.43	99.81	100	99.05	99.05	98.86	99.24	99.24	99.62	99.43	89.77	87.88	86.17	85.98	86.17	86.36	86.17	85.98	85.8	86.36	86.34	86.15	85.8	85.8	85.98	85.8	86.17	85.58	83.9	84.28	72.35	72.35	71.97	72.35	72.54	69.13	69.13
NGb35aDr	99.43	99.43	99.43	99.43	99.43	99.43	99.24	99.24	99.24	99.24	99.24	99.24	99.24	99.24	99.05	100	98.86	98.67	99.05	98.67	99.43	99.24	89.58	87.88	86.36	86.17	86.36	86.55	86.36	86.17	85.98	86.55	86.53	86.34	85.98	85.98	86.17	85.98	86.36	85.77	84.09	84.47	72.54	72.54	72.16	72.54	72.73	69.13	69.13
NGb42bDr	99.43	99.43	99.43	99.43	99.43	99.43	99.24	99.24	99.24	99.24	99.24	99.24	99.24	99.24	99.05	98.86	100	98.67	99.05	98.67	99.43	99.24	89.58	88.07	86.36	86.17	86.36	86.55	86.36	86.17	85.98	86.55	86.53	86.34	85.98	85.98	86.17	85.98	86.36	85.77	84.09	84.47	72.16	72.16	71.78	72.16	72.35	69.32	69.32
NGb1aDr	99.24	99.24	99.24	99.24	99.24	99.24	99.05	99.05	99.05	99.05	99.05	99.05	99.05	99.05	98.86	98.67	98.67	100	98.86	98.48	99.24	99.05	89.39	87.5	85.8	85.61	85.8	85.98	85.8	85.61	85.42	85.98	85.96	85.77	85.42	85.42	85.61	85.42	85.8	85.2	83.9	83.9	72.54	72.54	72.16	72.54	72.73	68.75	68.75
NGb3bDr	99.62	99.62	99.62	99.62	99.62	99.62	99.43	99.43	99.43	99.43	99.43	99.43	99.43	99.43	99.24	99.05	99.05	98.86	100	98.86	99.62	99.43	89.77	87.88	86.17	85.98	86.17	86.36	86.17	85.98	85.8	86.36	86.34	86.15	85.8	85.8	85.98	85.8	86.17	85.58	83.9	84.28	72.54	72.54	72.16	72.54	72.73	69.32	69.32
Gn158Dr__AM503368	99.24	99.24	99.24	99.24	99.24	99.24	99.05	99.05	99.05	99.05	99.05	99.05	99.05	99.05	99.24	98.67	98.67	98.48	98.86	100	99.24	99.05	89.39	87.5	85.98	85.8	85.98	86.17	85.98	85.8	85.61	86.17	86.15	85.96	85.61	85.61	85.8	85.61	85.98	85.39	83.71	84.09	71.97	71.97	71.59	71.97	72.16	68.75	68.75
NGb16bDr	100	100	100	100	100	100	99.81	99.81	99.81	99.81	99.81	99.81	99.81	99.81	99.62	99.43	99.43	99.24	99.62	99.24	100	99.81	90.32	88.43	86.72	86.53	86.72	86.91	86.72	86.53	86.34	86.91	86.88	86.69	86.34	86.34	86.53	86.34	86.72	86.12	84.44	84.82	72.68	72.68	72.3	72.68	72.87	69.64	69.64
NGb3aDr	99.81	99.81	99.81	99.81	99.81	99.81	99.62	99.62	99.62	99.62	99.62	99.62	99.62	99.62	99.43	99.24	99.24	99.05	99.43	99.05	99.81	100	89.94	88.24	86.53	86.34	86.53	86.72	86.53	86.34	86.15	86.72	86.69	86.5	86.15	86.15	86.34	86.15	86.53	85.93	84.25	84.63	72.49	72.49	72.11	72.49	72.68	69.45	69.45
DBTRV__KX430257	90.15	90.15	90.15	90.15	90.15	90.15	89.96	89.96	89.96	89.96	89.96	89.96	89.96	89.96	89.77	89.58	89.58	89.39	89.77	89.39	90.32	89.94	100	86.17	83.71	83.14	83.33	83.52	83.33	83.14	82.95	83.52	83.49	83.3	82.95	83.33	83.52	83.33	83.14	82.92	82.58	82.58	73.67	73.67	73.3	73.3	73.48	68.94	68.94
NGb64Da	88.26	88.26	88.26	88.26	88.26	88.26	88.07	88.07	88.07	88.45	88.07	88.07	88.07	88.07	87.88	87.88	88.07	87.5	87.88	87.5	88.43	88.24	86.17	100	85.8	85.98	85.8	85.98	85.8	85.61	85.42	85.42	85.96	85.96	85.42	85.42	85.61	85.42	85.23	85.01	84.66	85.04	74.24	74.24	73.86	74.43	74.62	69.32	69.32
BN4Dr__AM944586	86.55	86.55	86.55	86.55	86.55	86.55	86.74	86.36	86.36	86.74	86.36	86.36	86.36	86.36	86.17	86.36	86.36	85.8	86.17	85.98	86.72	86.53	83.71	85.8	100	99.05	99.24	99.43	99.24	99.05	98.86	98.86	99.43	99.24	95.08	94.32	94.32	94.32	94.13	93.93	92.99	93.18	72.73	72.73	72.73	73.11	72.92	71.97	71.97
NGb26aDr	86.36	86.36	86.36	86.36	86.36	86.36	86.55	86.17	86.17	86.55	86.17	86.17	86.17	86.17	85.98	86.17	86.17	85.61	85.98	85.8	86.53	86.34	83.14	85.98	99.05	100	99.43	99.62	99.43	99.24	99.05	99.05	99.62	99.43	95.64	94.89	94.89	94.89	94.7	94.5	93.18	93.75	72.73	72.73	72.73	73.11	72.92	71.97	71.97
NGb28aDr	86.55	86.55	86.55	86.55	86.55	86.55	86.74	86.36	86.36	86.74	86.36	86.36	86.36	86.36	86.17	86.36	86.36	85.8	86.17	85.98	86.72	86.53	83.33	85.8	99.24	99.43	100	99.81	99.62	99.43	99.24	99.24	99.81	99.62	95.45	94.7	94.7	94.7	94.51	94.31	93.37	93.94	72.92	72.92	72.92	73.3	73.11	72.16	72.16
NGb29aDr	86.74	86.74	86.74	86.74	86.74	86.74	86.93	86.55	86.55	86.93	86.55	86.55	86.55	86.55	86.36	86.55	86.55	85.98	86.36	86.17	86.91	86.72	83.52	85.98	99.43	99.62	99.81	100	99.81	99.62	99.43	99.43	100	99.81	95.64	94.89	94.89	94.89	94.7	94.5	93.18	93.75	72.92	72.92	72.92	73.3	73.11	72.16	72.16
NGb36aDr	86.55	86.55	86.55	86.55	86.55	86.55	86.74	86.36	86.36	86.74	86.36	86.36	86.36	86.36	86.17	86.36	86.36	85.8	86.17	85.98	86.72	86.53	83.33	85.8	99.24	99.43	99.62	99.81	100	99.43	99.24	99.24	99.81	99.62	95.45	94.7	94.7	94.7	94.51	94.31	92.99	93.56	72.73	72.73	72.73	73.11	72.92	71.97	71.97
NGb25bDr	86.36	86.36	86.36	86.36	86.36	86.36	86.55	86.17	86.17	86.55	86.17	86.17	86.17	86.17	85.98	86.17	86.17	85.61	85.98	85.8	86.53	86.34	83.14	85.61	99.05	99.24	99.43	99.62	99.43	100	99.05	99.05	99.62	99.43	95.27	94.51	94.51	94.51	94.32	94.12	92.8	93.37	72.54	72.54	72.54	72.92	72.73	71.78	71.78
NGb27bDr	86.17	86.17	86.17	86.17	86.17	86.17	86.36	85.98	85.98	86.36	85.98	85.98	85.98	85.98	85.8	85.98	85.98	85.42	85.8	85.61	86.34	86.15	82.95	85.42	98.86	99.05	99.24	99.43	99.24	99.05	100	98.86	99.43	99.24	95.08	94.32	94.32	94.32	94.13	93.93	92.61	93.18	72.73	72.73	72.73	73.11	72.92	71.59	71.59
NGb28bDr	86.74	86.74	86.74	86.74	86.74	86.74	86.93	86.55	86.55	86.93	86.55	86.55	86.55	86.55	86.36	86.55	86.55	85.98	86.36	86.17	86.91	86.72	83.52	85.42	98.86	99.05	99.24	99.43	99.24	99.05	98.86	100	99.43	99.24	95.45	94.7	94.7	94.7	94.51	94.31	92.61	93.18	72.54	72.54	72.54	72.92	72.73	71.59	71.59
NGb30aDr	86.72	86.72	86.72	86.72	86.72	86.72	86.91	86.53	86.53	86.91	86.53	86.53	86.53	86.53	86.34	86.53	86.53	85.96	86.34	86.15	86.88	86.69	83.49	85.96	99.43	99.62	99.81	100	99.81	99.62	99.43	99.43	100	99.81	95.64	94.88	94.88	94.88	94.69	94.49	93.36	93.93	73.06	73.06	73.06	73.43	73.24	72.11	72.11
NGb36bDr	86.53	86.53	86.53	86.53	86.53	86.53	86.72	86.34	86.34	86.72	86.34	86.34	86.34	86.34	86.15	86.34	86.34	85.77	86.15	85.96	86.69	86.5	83.3	85.96	99.24	99.43	99.62	99.81	99.62	99.43	99.24	99.24	99.81	100	95.45	94.69	94.69	94.69	94.5	94.3	92.98	93.55	73.06	73.06	73.06	73.43	73.24	72.11	72.11
NGb26bDr	86.17	86.17	86.17	86.17	86.17	86.17	86.36	85.98	85.98	86.36	85.98	85.98	85.98	85.98	85.8	85.98	85.98	85.42	85.8	85.61	86.34	86.15	82.95	85.42	95.08	95.64	95.45	95.64	95.45	95.27	95.08	95.45	95.64	95.45	100	95.08	95.08	95.08	95.08	94.88	93.94	94.32	72.35	72.35	72.35	72.35	72.16	70.83	70.83
eDBV9_S1h2Dr__KF829975	86.17	86.17	86.17	86.17	86.17	86.17	86.36	85.98	85.98	86.36	85.98	85.98	85.98	85.98	85.8	85.98	85.98	85.42	85.8	85.61	86.34	86.15	83.33	85.42	94.32	94.89	94.7	94.89	94.7	94.51	94.32	94.7	94.88	94.69	95.08	100	99.62	99.62	99.43	99.24	92.61	93.18	73.11	73.11	73.11	73.48	73.3	69.51	69.51
NGb25aDr	86.36	86.36	86.36	86.36	86.36	86.36	86.55	86.17	86.17	86.55	86.17	86.17	86.17	86.17	85.98	86.17	86.17	85.61	85.98	85.8	86.53	86.34	83.52	85.61	94.32	94.89	94.7	94.89	94.7	94.51	94.32	94.7	94.88	94.69	95.08	99.62	100	99.62	99.43	99.24	92.61	93.18	72.92	72.92	72.92	73.3	73.11	69.7	69.7
NGb54Dr	86.17	86.17	86.17	86.17	86.17	86.17	86.36	85.98	85.98	86.36	85.98	85.98	85.98	85.98	85.8	85.98	85.98	85.42	85.8	85.61	86.34	86.15	83.33	85.42	94.32	94.89	94.7	94.89	94.7	94.51	94.32	94.7	94.88	94.69	95.08	99.62	99.62	100	99.43	99.24	92.61	93.18	72.73	72.73	72.73	73.11	72.92	69.51	69.51
NGb37bDr	86.55	86.55	86.55	86.55	86.55	86.55	86.74	86.36	86.36	86.74	86.36	86.36	86.36	86.36	86.17	86.36	86.36	85.8	86.17	85.98	86.72	86.53	83.14	85.23	94.13	94.7	94.51	94.7	94.51	94.32	94.13	94.51	94.69	94.5	95.08	99.43	99.43	99.43	100	99.24	92.61	93.18	72.54	72.54	72.54	72.92	72.73	69.7	69.7
NGb41bDr	85.96	85.96	85.96	85.96	85.96	85.96	86.15	85.77	85.77	86.15	85.77	85.77	85.77	85.77	85.58	85.77	85.77	85.2	85.58	85.39	86.12	85.93	82.92	85.01	93.93	94.5	94.31	94.5	94.31	94.12	93.93	94.31	94.49	94.3	94.88	99.24	99.24	99.24	99.24	100	92.41	92.98	72.68	72.68	72.68	73.06	72.87	69.45	69.45
NGb29bDr	84.28	84.28	84.28	84.28	84.28	84.28	84.47	84.09	84.09	84.47	84.09	84.09	84.09	84.09	83.9	84.09	84.09	83.9	83.9	83.71	84.44	84.25	82.58	84.66	92.99	93.18	93.37	93.18	92.99	92.8	92.61	92.61	93.36	92.98	93.94	92.61	92.61	92.61	92.61	92.41	100	99.05	73.67	73.67	73.67	73.67	73.48	69.51	69.51
NGb37aDr	84.66	84.66	84.66	84.66	84.66	84.66	84.85	84.47	84.47	84.85	84.47	84.47	84.47	84.47	84.28	84.47	84.47	83.9	84.28	84.09	84.82	84.63	82.58	85.04	93.18	93.75	93.94	93.75	93.56	93.37	93.18	93.18	93.93	93.55	94.32	93.18	93.18	93.18	93.18	92.98	99.05	100	73.67	73.67	73.67	73.67	73.48	69.7	69.7
DBRTV1__KX008596	72.73	72.73	72.73	72.73	72.73	72.73	72.92	72.54	72.54	72.92	72.54	72.54	72.54	72.54	72.35	72.54	72.16	72.54	72.54	71.97	72.68	72.49	73.67	74.24	72.73	72.73	72.92	72.92	72.73	72.54	72.73	72.54	73.06	73.06	72.35	73.11	72.92	72.73	72.54	72.68	73.67	73.67	100	100	99.62	99.43	99.24	71.21	71.21
NGb1844Dr1__KX008591	72.73	72.73	72.73	72.73	72.73	72.73	72.92	72.54	72.54	72.92	72.54	72.54	72.54	72.54	72.35	72.54	72.16	72.54	72.54	71.97	72.68	72.49	73.67	74.24	72.73	72.73	72.92	72.92	72.73	72.54	72.73	72.54	73.06	73.06	72.35	73.11	72.92	72.73	72.54	72.68	73.67	73.67	100	100	99.62	99.43	99.24	71.21	71.21
DBRTV1-2RT__KX008597	72.35	72.35	72.35	72.35	72.35	72.35	72.54	72.16	72.16	72.54	72.16	72.16	72.16	72.16	71.97	72.16	71.78	72.16	72.16	71.59	72.3	72.11	73.3	73.86	72.73	72.73	72.92	72.92	72.73	72.54	72.73	72.54	73.06	73.06	72.35	73.11	72.92	72.73	72.54	72.68	73.67	73.67	99.62	99.62	100	99.05	98.86	71.21	71.21
DBRTV1-3RT__KX008598	72.73	72.73	72.73	72.73	72.73	72.73	72.92	72.54	72.54	72.92	72.54	72.54	72.54	72.54	72.35	72.54	72.16	72.54	72.54	71.97	72.68	72.49	73.3	74.43	73.11	73.11	73.3	73.3	73.11	72.92	73.11	72.92	73.43	73.43	72.35	73.48	73.3	73.11	72.92	73.06	73.67	73.67	99.43	99.43	99.05	100	99.81	71.21	71.21
NGb8aDr	72.92	72.92	72.92	72.92	72.92	72.92	73.11	72.73	72.73	73.11	72.73	72.73	72.73	72.73	72.54	72.73	72.35	72.73	72.73	72.16	72.87	72.68	73.48	74.62	72.92	72.92	73.11	73.11	72.92	72.73	72.92	72.73	73.24	73.24	72.16	73.3	73.11	72.92	72.73	72.87	73.48	73.48	99.24	99.24	98.86	99.81	100	71.4	71.4
BfA103Dc__AM503393	69.51	69.51	69.51	69.51	69.51	69.51	69.7	69.32	69.32	69.7	69.32	69.32	69.51	69.32	69.13	69.13	69.32	68.75	69.32	68.75	69.64	69.45	68.94	69.32	71.97	71.97	72.16	72.16	71.97	71.78	71.59	71.59	72.11	72.11	70.83	69.51	69.7	69.51	69.7	69.45	69.51	69.7	71.21	71.21	71.21	71.21	71.4	100	100
Gn1633Dr__AM503394	69.51	69.51	69.51	69.51	69.51	69.51	69.7	69.32	69.32	69.7	69.32	69.32	69.51	69.32	69.13	69.13	69.32	68.75	69.32	68.75	69.64	69.45	68.94	69.32	71.97	71.97	72.16	72.16	71.97	71.78	71.59	71.59	72.11	72.11	70.83	69.51	69.7	69.51	69.7	69.45	69.51	69.7	71.21	71.21	71.21	71.21	71.4	100	100
Gn845Dr__AM503397	69.51	69.51	69.51	69.51	69.51	69.51	69.7	69.32	69.32	69.7	69.32	69.32	69.51	69.32	69.13	69.13	69.32	68.75	69.32	68.75	69.64	69.45	68.94	69.32	71.97	71.97	72.16	72.16	71.97	71.78	71.59	71.59	72.11	72.11	70.83	69.51	69.7	69.51	69.7	69.45	69.51	69.7	71.21	71.21	71.21	71.21	71.4	100	100
NGl14bDr	69.51	69.51	69.51	69.51	69.51	69.51	69.7	69.32	69.32	69.7	69.32	69.32	69.51	69.32	69.13	69.13	69.32	68.75	69.32	68.75	69.64	69.45	68.94	69.32	71.97	71.97	72.16	72.16	71.97	71.78	71.59	71.59	72.11	72.11	70.83	69.51	69.7	69.51	69.7	69.45	69.51	69.7	71.21	71.21	71.21	71.21	71.4	100	100
NGb30bDr	69.51	69.51	69.51	69.51	69.51	69.51	69.7	69.32	69.32	69.7	69.32	69.32	69.51	69.32	69.13	69.13	69.32	68.75	69.32	68.75	69.64	69.45	68.94	69.32	71.97	71.97	72.16	72.16	71.97	71.78	71.59	71.59	72.11	72.11	70.83	69.51	69.7	69.51	69.7	69.45	69.51	69.7	71.21	71.21	71.21	71.21	71.4	100	100
NGb55aDr	69.51	69.51	69.51	69.51	69.51	69.51	69.7	69.32	69.32	69.7	69.32	69.32	69.51	69.32	69.13	69.13	69.32	68.75	69.32	68.75	69.64	69.45	68.94	69.32	71.97	71.97	72.16	72.16	71.97	71.78	71.59	71.59	72.11	72.11	70.83	69.51	69.7	69.51	69.7	69.45	69.51	69.7	71.21	71.21	71.21	71.21	71.4	100	100
Gn502Dr__AM503395	69.32	69.32	69.32	69.32	69.32	69.32	69.51	69.13	69.13	69.51	69.13	69.13	69.32	69.13	68.94	68.94	69.13	68.56	69.13	68.56	69.45	69.26	68.75	69.13	71.78	71.78	71.97	71.97	71.78	71.59	71.4	71.4	71.92	71.92	70.64	69.32	69.51	69.32	69.51	69.26	69.32	69.51	71.02	71.02	71.02	71.02	71.21	99.81	99.81
NGb5Dr	69.32	69.32	69.32	69.32	69.32	69.32	69.51	69.13	69.13	69.51	69.13	69.13	69.32	69.13	68.94	68.94	69.13	68.56	69.13	68.56	69.45	69.26	68.75	69.13	71.78	71.78	71.97	71.97	71.78	71.59	71.78	71.4	71.92	71.92	70.64	69.32	69.51	69.32	69.51	69.26	69.32	69.51	71.02	71.02	71.02	71.02	71.21	99.81	99.81
NGl10aDr	69.32	69.32	69.32	69.32	69.32	69.32	69.51	69.13	69.13	69.51	69.13	69.13	69.32	69.13	68.94	68.94	69.13	68.56	69.13	68.56	69.45	69.26	68.75	69.13	71.78	71.78	71.97	71.97	71.78	71.59	71.4	71.4	71.92	71.92	70.64	69.32	69.51	69.32	69.51	69.26	69.32	69.51	71.02	71.02	71.02	71.02	71.21	99.81	99.81
NGl15bDr	69.51	69.51	69.51	69.51	69.51	69.51	69.7	69.32	69.32	69.7	69.32	69.32	69.51	69.32	69.13	69.13	69.32	68.75	69.32	68.75	69.64	69.45	68.94	69.13	71.78	71.78	71.97	71.97	71.78	71.59	71.4	71.78	71.92	71.92	71.02	69.32	69.51	69.32	69.51	69.26	69.32	69.51	71.21	71.21	71.21	71.21	71.4	99.81	99.81
NGb18aDr	69.32	69.32	69.32	69.32	69.32	69.32	69.51	69.13	69.13	69.51	69.13	69.13	69.32	69.13	68.94	68.94	69.13	68.56	69.13	68.56	69.45	69.26	68.75	69.13	71.78	71.78	71.97	71.97	71.78	71.59	71.4	71.4	71.92	71.92	70.64	69.32	69.51	69.32	69.51	69.26	69.32	69.51	71.02	71.02	71.02	71.02	71.21	99.81	99.81
NGb21bDr	69.32	69.32	69.32	69.32	69.32	69.32	69.51	69.13	69.13	69.51	69.13	69.13	69.32	69.13	68.94	69.32	69.13	68.56	69.13	68.56	69.45	69.26	68.75	69.32	72.16	72.16	72.35	72.35	72.16	71.97	71.78	71.78	72.3	72.3	71.02	69.7	69.89	69.7	69.89	69.64	69.7	69.89	71.21	71.21	71.21	71.21	71.4	99.81	99.81
NGb44Dr	69.32	69.32	69.32	69.32	69.32	69.32	69.51	69.13	69.13	69.51	69.13	69.13	69.32	69.13	68.94	68.94	69.13	68.56	69.13	68.56	69.45	69.26	68.75	69.13	71.78	71.78	71.97	71.97	71.78	71.59	71.4	71.4	71.92	71.92	70.64	69.32	69.51	69.32	69.51	69.26	69.32	69.51	71.02	71.02	71.02	71.02	71.21	99.81	99.81
eDBV8_S2h9Dr__KF829997	69.32	69.32	69.32	69.32	69.32	69.32	69.51	69.13	69.13	69.51	69.13	69.13	69.32	69.13	68.94	68.94	69.13	68.56	69.13	68.56	69.45	69.26	68.75	69.13	71.78	71.78	71.97	71.97	71.78	71.59	71.4	71.4	71.92	71.92	70.64	69.32	69.51	69.32	69.51	69.26	69.32	69.51	71.02	71.02	71.02	71.02	71.21	99.81	99.81
NGl11aDr	69.32	69.32	69.32	69.32	69.32	69.32	69.51	69.13	69.13	69.51	69.13	69.13	69.32	69.13	68.94	68.94	69.13	68.56	69.13	68.56	69.45	69.26	68.75	69.13	71.78	71.78	71.97	71.97	71.78	71.59	71.4	71.4	71.92	71.92	70.64	69.32	69.51	69.32	69.51	69.26	69.32	69.51	71.02	71.02	71.02	71.02	71.21	99.62	99.62
NGb19bDr	69.13	69.13	69.13	69.13	69.13	69.13	69.32	68.94	68.94	69.32	68.94	68.94	69.13	68.94	68.75	68.75	68.94	68.37	68.94	68.37	69.26	69.07	68.56	68.94	71.59	71.59	71.78	71.78	71.59	71.4	71.21	71.21	71.73	71.73	70.45	69.51	69.7	69.51	69.7	69.45	69.13	69.32	71.02	71.02	71.02	71.02	71.21	99.62	99.62
NGb21aDr	69.51	69.51	69.51	69.51	69.51	69.51	69.7	69.32	69.32	69.7	69.32	69.32	69.51	69.32	69.13	69.13	69.32	68.75	69.32	68.75	69.64	69.45	68.94	69.32	71.97	71.97	72.16	72.16	71.97	71.78	71.59	71.59	72.11	72.11	70.83	69.51	69.7	69.51	69.7	69.45	69.51	69.7	71.21	71.21	71.21	71.21	71.4	99.62	99.62
NGb24bDr	69.13	69.13	69.13	69.13	69.13	69.13	69.32	68.94	68.94	69.32	68.94	68.94	69.13	68.94	68.75	68.75	68.94	68.37	68.94	68.37	69.26	69.07	68.56	68.94	71.59	71.59	71.78	71.78	71.59	71.4	71.21	71.21	71.73	71.73	70.45	69.13	69.32	69.13	69.32	69.07	69.13	69.32	70.83	70.83	70.83	70.83	71.02	99.62	99.62
NGb43Dr	69.13	69.13	69.13	69.13	69.13	69.13	69.32	68.94	68.94	69.32	68.94	68.94	69.13	68.94	68.75	68.75	68.94	68.37	68.94	68.37	69.26	69.07	68.56	68.94	71.59	71.59	71.78	71.78	71.59	71.4	71.21	71.21	71.73	71.73	70.45	69.13	69.32	69.13	69.32	69.07	69.13	69.32	70.83	70.83	70.83	70.83	71.02	99.62	99.62
NGb45Dr	69.51	69.51	69.51	69.51	69.51	69.51	69.7	69.32	69.32	69.7	69.32	69.32	69.51	69.32	69.13	69.13	69.32	68.75	69.32	68.75	69.64	69.45	68.94	69.32	72.16	72.16	72.35	72.35	72.16	71.97	71.78	71.78	72.3	72.3	71.02	69.7	69.89	69.7	69.89	69.64	69.7	69.89	71.21	71.21	71.21	71.21	71.4	99.62	99.62
NGl11bDr	69.32	69.32	69.32	69.32	69.32	69.32	69.51	69.13	69.13	69.51	69.13	69.13	69.32	69.13	68.94	68.94	69.13	68.56	69.13	68.56	69.45	69.26	68.75	69.13	71.78	71.78	71.97	71.97	71.78	71.59	71.4	71.4	71.92	71.92	70.64	69.32	69.51	69.32	69.51	69.26	69.32	69.51	71.21	71.21	71.21	71.21	71.4	99.43	99.43
NGl15aDr	69.13	69.13	69.13	69.13	69.13	69.13	69.32	68.94	68.94	69.32	68.94	68.94	69.13	68.94	68.75	68.75	68.94	68.37	68.94	68.37	69.26	69.07	68.56	68.94	71.59	71.59	71.78	71.78	71.59	71.4	71.21	71.21	71.73	71.73	70.45	69.13	69.32	69.13	69.51	69.07	69.13	69.32	70.83	70.83	70.83	70.83	71.02	99.43	99.43
NGb19aDr	69.51	69.51	69.51	69.51	69.51	69.51	69.7	69.32	69.32	69.7	69.32	69.32	69.51	69.32	69.13	69.13	69.32	68.75	69.32	68.75	69.64	69.45	68.94	69.32	71.97	71.97	72.16	72.16	71.97	71.78	71.59	71.59	72.11	72.11	70.83	69.51	69.7	69.51	69.7	69.45	69.51	69.7	71.21	71.21	71.21	71.21	71.4	99.62	99.62
NGl10bDr	69.13	69.13	69.13	69.13	69.13	69.13	69.32	68.94	68.94	69.32	68.94	68.94	69.13	68.94	68.75	68.75	68.94	68.37	68.94	68.37	69.26	69.07	68.56	69.32	71.59	71.59	71.78	71.78	71.59	71.4	71.21	71.21	71.73	71.73	70.45	69.13	69.32	69.13	69.32	69.07	69.13	69.32	70.83	70.83	70.83	70.83	71.02	99.43	99.43
NGb46bDr	69.32	69.32	69.32	69.32	69.32	69.32	69.51	69.13	69.13	69.51	69.13	69.13	69.32	69.13	68.94	68.94	69.13	68.56	69.32	68.56	69.45	69.26	68.37	69.13	71.78	71.78	71.97	71.97	71.78	71.59	71.4	71.4	71.92	71.92	70.64	69.32	69.51	69.32	69.51	69.26	69.32	69.51	70.45	70.45	70.45	70.45	70.64	99.24	99.24
NGb55bDr	69.7	69.7	69.7	69.7	69.7	69.7	69.89	69.51	69.51	69.89	69.51	69.51	69.7	69.51	69.32	69.32	69.51	68.94	69.51	68.94	69.83	69.64	69.13	69.89	72.16	72.16	72.35	72.35	72.16	71.97	71.78	71.78	72.3	72.49	71.02	69.7	69.89	69.7	69.89	69.64	69.7	69.89	71.4	71.4	71.4	71.4	71.59	99.24	99.24
NGl14aDr	69.13	69.13	69.13	69.13	69.13	69.13	69.32	68.94	68.94	69.32	68.94	68.94	69.13	68.94	68.75	68.75	68.94	68.37	68.94	68.37	69.26	69.07	68.56	68.94	71.59	71.59	71.78	71.78	71.59	71.4	71.21	71.21	71.73	71.73	70.45	69.13	69.32	69.13	69.32	69.07	69.13	69.32	71.02	71.02	71.02	71.02	71.21	99.24	99.24
NGb0477Dr__KX008586	69.64	69.64	69.64	69.64	69.64	69.64	69.83	69.45	69.45	69.83	69.45	69.45	69.64	69.45	69.26	69.26	69.45	68.88	69.45	68.88	69.77	69.58	69.07	69.45	72.11	72.11	72.3	72.3	72.11	71.92	71.73	71.73	72.24	72.24	70.97	69.64	69.83	69.64	69.83	69.58	69.64	69.83	71.35	71.35	70.97	71.35	71.54	99.62	99.62
NGb23bDr	69.83	69.83	69.83	69.83	69.83	69.83	70.02	69.64	69.64	70.02	69.64	69.64	69.83	69.64	69.45	69.83	69.64	69.07	69.64	69.07	69.96	69.77	69.83	70.02	72.11	72.11	72.3	72.3	72.11	71.92	71.73	71.73	72.24	72.24	70.97	70.02	70.21	70.02	70.21	69.83	69.64	69.83	71.16	71.16	71.16	71.16	71.35	97.53	97.53
DaBVa__X94576-XX94581	70.45	70.45	70.45	70.45	70.45	70.45	70.64	70.27	70.27	70.64	70.27	70.27	70.45	70.27	70.08	70.08	70.27	69.7	70.27	69.89	70.59	70.21	70.64	71.4	72.73	72.35	72.54	72.54	72.35	72.16	71.97	71.97	72.49	72.49	72.16	71.4	71.59	71.4	71.59	71.35	72.73	72.16	73.3	73.3	73.3	73.67	73.86	87.88	87.88
NG2Da__AM944572	71.02	71.02	71.02	71.02	71.02	71.02	71.21	70.83	70.83	71.21	70.83	70.83	71.02	70.83	70.64	70.64	70.83	70.27	70.83	70.45	71.16	70.78	71.21	71.97	73.67	73.3	73.48	73.48	73.3	73.11	72.92	72.92	73.43	73.43	72.92	72.16	72.35	72.16	72.35	72.11	72.73	72.16	73.86	73.86	73.86	74.24	74.43	88.45	88.45
NG3Da__AM944573	70.08	70.08	70.08	70.08	70.08	70.08	70.27	69.89	69.89	70.27	69.89	69.89	70.08	69.89	69.7	69.7	69.89	69.32	69.89	69.51	70.21	69.83	70.27	71.4	72.73	72.35	72.54	72.54	72.35	72.16	71.97	71.97	72.49	72.49	71.97	71.21	71.4	71.21	71.4	71.16	72.16	71.59	73.48	73.48	73.48	73.86	74.05	88.26	88.26
NGb0310Da2__KX008583	70.08	70.08	70.08	70.08	70.08	70.08	70.27	69.89	69.89	70.27	69.89	69.89	70.08	69.89	69.7	69.7	69.89	69.32	69.89	69.51	70.21	69.83	70.08	71.78	72.92	72.54	72.73	72.73	72.54	72.35	72.16	72.16	72.68	72.68	71.78	71.21	71.4	71.21	71.4	71.16	71.4	71.21	71.97	71.97	71.97	72.35	72.54	88.64	88.64
DaBVb__X94575-X94582	71.21	71.21	71.21	71.21	71.21	71.21	71.4	71.02	71.02	71.4	71.02	71.02	71.21	71.02	70.83	71.21	70.64	70.45	71.02	70.45	71.35	71.16	70.64	72.35	72.35	72.16	72.16	72.16	71.97	71.78	71.59	71.59	72.11	72.11	72.16	71.4	71.59	71.4	71.78	71.35	70.83	70.64	72.35	72.35	72.35	72.35	72.54	87.31	87.31
NG1Da__AM944571	71.59	71.59	71.59	71.59	71.59	71.59	71.78	71.4	71.4	71.78	71.4	71.4	71.59	71.4	71.21	71.59	71.02	70.83	71.4	70.83	71.73	71.54	71.78	73.3	73.48	73.3	73.3	73.3	73.11	72.92	72.73	72.73	73.24	73.24	73.11	72.54	72.54	72.35	72.73	72.3	71.4	71.21	72.73	72.73	72.73	72.73	72.54	88.07	88.07
NGb0310Da1__KX008582	71.59	71.59	71.59	71.59	71.59	71.59	71.78	71.4	71.4	71.78	71.4	71.4	71.59	71.4	71.21	71.59	71.02	70.83	71.4	70.83	71.73	71.54	71.4	73.3	73.3	73.11	73.11	73.11	72.92	72.73	72.54	72.54	73.06	73.06	72.92	72.16	72.35	72.16	72.35	72.11	71.21	71.02	72.92	72.92	72.92	72.92	72.73	88.83	88.83
NGb0005Da1__KX008580	71.54	71.54	71.54	71.54	71.54	71.54	71.73	71.35	71.35	71.73	71.35	71.35	71.54	71.35	71.16	71.54	70.97	71.35	71.35	70.78	71.67	71.48	70.97	73.24	72.87	72.68	72.68	72.68	72.49	72.3	72.11	72.11	72.62	72.62	72.49	72.49	72.68	72.49	72.68	72.43	70.78	70.59	71.73	71.73	71.54	71.73	71.54	87.48	87.48
DBALV-2ALa__KX008593	70.45	70.45	70.45	70.45	70.45	70.45	70.64	70.27	70.27	70.27	70.27	70.27	70.45	70.27	70.08	70.45	70.27	69.7	70.27	69.7	70.59	70.4	71.02	71.59	72.35	71.97	72.16	72.16	71.97	71.78	71.59	71.97	72.11	72.11	72.54	71.21	71.4	71.21	71.59	71.16	71.59	71.02	72.16	72.16	72.16	72.16	72.35	89.2	89.2
DBALV-2ALb__KX008594	70.45	70.45	70.45	70.45	70.45	70.45	70.64	70.27	70.27	70.27	70.27	70.27	70.45	70.27	70.08	70.45	70.27	69.7	70.27	69.7	70.59	70.4	71.02	71.59	72.35	71.97	72.16	72.16	71.97	71.78	71.59	71.97	72.11	72.11	72.54	71.21	71.4	71.21	71.59	71.16	71.59	71.02	72.16	72.16	72.16	72.16	72.35	89.2	89.2
NGb1844Dr2__KX008592	70.45	70.45	70.45	70.45	70.45	70.45	70.64	70.27	70.27	70.27	70.27	70.27	70.45	70.27	70.08	70.45	70.27	69.7	70.27	69.7	70.59	70.4	71.02	71.59	72.35	71.97	72.16	72.16	71.97	71.78	71.59	71.97	72.11	72.11	72.54	71.21	71.4	71.21	71.59	71.16	71.59	71.02	72.16	72.16	72.16	72.16	72.35	89.02	89.02
VU249Db__AM072705	70.64	70.64	70.64	70.64	70.64	70.64	70.83	70.45	70.45	70.45	70.45	70.45	70.64	70.45	70.27	70.27	70.45	69.89	70.45	69.89	70.78	70.4	69.7	70.64	72.54	72.16	72.35	72.35	72.16	71.97	71.78	72.16	72.3	72.3	71.4	70.45	70.64	70.45	70.83	70.4	70.45	69.89	71.97	71.97	72.35	71.97	72.16	88.45	88.45
NGb61Da	70.64	70.64	70.64	70.64	70.64	70.64	70.83	70.45	70.45	70.83	70.45	70.45	70.64	70.45	70.27	70.64	70.08	69.89	70.45	69.89	70.78	70.59	70.64	71.02	73.3	72.92	73.11	73.11	72.92	72.73	72.54	72.54	73.06	73.06	72.73	71.78	71.97	71.78	72.16	71.73	71.78	71.21	72.16	72.16	72.54	72.16	71.97	88.07	88.07
GyJT2Dt__AM503389	71.02	71.02	71.02	71.02	71.02	71.02	71.21	70.83	70.83	71.21	70.83	70.83	71.02	70.83	70.64	70.64	70.83	70.27	70.83	70.27	71.16	70.97	71.02	71.59	72.54	72.35	72.35	72.35	72.16	71.97	71.78	72.16	72.3	72.3	72.73	71.59	71.78	71.59	71.78	71.54	71.59	71.21	72.54	72.54	72.92	72.16	71.97	88.45	88.45
NGb4Dr	69.13	69.13	69.13	69.13	69.13	69.13	69.32	68.94	68.94	69.32	68.94	68.94	69.13	68.94	68.75	68.75	68.56	68.37	68.94	68.37	69.26	68.88	69.89	72.16	71.02	71.21	71.21	71.21	71.02	70.83	70.64	70.64	71.16	71.16	70.83	71.02	71.21	71.02	71.4	70.97	71.59	71.02	70.83	70.83	71.21	70.83	71.02	84.66	84.66
NGb6bDr	69.32	69.32	69.32	69.32	69.32	69.32	69.51	69.13	69.13	69.51	69.13	69.13	69.32	69.13	68.94	68.94	68.75	68.56	69.13	68.56	69.45	69.07	70.08	72.35	71.21	71.4	71.4	71.4	71.21	71.02	70.83	70.83	71.35	71.35	71.02	71.21	71.4	71.21	71.59	71.16	71.78	71.21	71.02	71.02	71.4	71.02	71.21	84.85	84.85
NGb33bDr	69.32	69.32	69.32	69.32	69.32	69.32	69.51	69.13	69.13	69.51	69.13	69.13	69.32	69.13	68.94	68.94	68.75	68.56	69.13	68.56	69.45	69.07	70.08	72.35	71.21	71.4	71.4	71.4	71.21	71.02	70.83	70.83	71.35	71.35	71.02	71.21	71.4	71.21	71.59	71.16	71.78	71.21	71.02	71.02	71.4	71.02	71.21	84.85	84.85
NGb38aDr	69.32	69.32	69.32	69.32	69.32	69.32	69.51	69.13	69.13	69.51	69.13	69.13	69.32	69.13	68.94	68.94	68.75	68.56	69.13	68.56	69.45	69.07	70.08	72.35	71.21	71.4	71.4	71.4	71.21	71.02	70.83	70.83	71.35	71.35	71.02	71.21	71.4	71.21	71.59	71.16	71.78	71.21	71.02	71.02	71.4	71.02	71.21	84.85	84.85
NGb57Dr	69.32	69.32	69.32	69.32	69.32	69.32	69.51	69.13	69.13	69.51	69.13	69.13	69.32	69.13	68.94	68.94	68.75	68.56	69.13	68.56	69.45	69.07	70.08	72.35	71.21	71.4	71.4	71.4	71.21	71.02	70.83	70.83	71.35	71.35	71.02	71.21	71.4	71.21	71.59	71.16	71.78	71.21	71.02	71.02	71.4	71.02	71.21	84.85	84.85
NGb31Dr	69.13	69.13	69.13	69.13	69.13	69.13	69.32	68.94	68.94	69.32	68.94	68.94	69.13	68.94	68.75	68.75	68.56	68.37	68.94	68.37	69.26	68.88	69.89	72.16	71.02	71.21	71.21	71.21	71.02	70.83	70.64	70.64	71.16	71.16	70.83	71.02	71.21	71.02	71.4	70.97	71.59	71.02	70.83	70.83	71.21	70.83	71.02	84.66	84.66
NGb34bDr	69.32	69.32	69.32	69.32	69.32	69.32	69.51	69.13	69.13	69.51	69.13	69.13	69.32	69.13	68.94	68.94	68.75	68.56	69.13	68.56	69.45	69.07	70.08	72.35	71.21	71.4	71.4	71.4	71.21	71.02	70.83	70.83	71.35	71.35	71.02	71.21	71.4	71.21	71.59	71.16	71.78	71.21	71.02	71.02	71.4	71.02	71.21	85.04	85.04
NGb40Dr	69.51	69.51	69.51	69.51	69.51	69.51	69.7	69.32	69.32	69.7	69.32	69.32	69.51	69.32	69.13	69.13	68.94	68.75	69.32	68.75	69.64	69.26	70.27	72.54	71.4	71.59	71.59	71.59	71.4	71.21	71.02	71.02	71.54	71.54	71.21	71.4	71.59	71.4	71.78	71.35	71.97	71.4	70.83	70.83	71.21	70.83	71.02	84.66	84.66
NGb47bDr	69.13	69.13	69.13	69.13	69.13	69.13	69.32	68.94	68.94	69.32	68.94	68.94	69.13	68.94	68.75	68.75	68.56	68.37	68.94	68.37	69.26	68.88	70.27	72.16	71.02	71.21	71.21	71.21	71.02	70.83	70.64	70.64	71.16	71.16	70.83	71.02	71.21	71.02	71.4	70.97	71.59	71.02	70.83	70.83	71.21	70.83	71.02	84.66	84.66
NGb60Da	68.94	68.94	68.94	68.94	68.94	68.94	69.13	68.75	68.75	69.13	68.75	68.75	68.94	68.75	68.56	68.56	68.37	68.18	68.75	68.18	69.07	68.69	70.08	71.97	70.83	71.02	71.02	71.02	70.83	70.64	70.45	70.45	70.97	70.97	70.64	70.83	71.02	70.83	71.21	70.78	71.4	70.83	70.64	70.64	71.02	70.64	70.83	84.47	84.47
NGb62Da	69.13	69.13	69.13	69.13	69.13	69.13	69.32	68.94	68.94	69.32	68.94	68.94	69.13	68.94	68.75	68.75	68.56	68.37	68.94	68.37	69.26	68.88	70.27	72.16	71.02	71.21	71.21	71.21	71.02	70.83	70.64	70.64	71.16	71.16	70.83	71.02	71.21	71.02	71.4	70.97	71.59	71.02	70.83	70.83	71.21	70.83	71.02	84.66	84.66
NGb7aDr	69.32	69.32	69.32	69.32	69.32	69.32	69.51	69.13	69.13	69.51	69.13	69.13	69.32	69.13	68.94	68.94	68.75	68.56	69.13	68.56	69.45	69.07	70.08	72.35	70.83	71.02	71.02	71.02	70.83	70.64	70.45	70.45	70.97	70.97	70.64	70.83	71.02	70.83	71.21	70.78	71.4	70.83	70.64	70.64	71.02	70.64	70.83	84.85	84.85
NGb8bDr	69.51	69.51	69.51	69.51	69.51	69.51	69.7	69.32	69.32	69.7	69.32	69.32	69.51	69.32	69.13	69.13	68.94	68.75	69.32	68.75	69.64	69.26	70.27	72.16	71.02	71.21	71.21	71.21	71.02	70.83	70.64	71.02	71.16	71.16	70.83	71.4	71.59	71.4	71.78	71.35	71.59	71.02	70.83	70.83	71.21	70.83	71.02	84.66	84.66
NGb16aDr	68.94	68.94	68.94	68.94	68.94	68.94	69.13	68.75	68.75	69.13	68.75	68.75	68.94	68.75	68.56	68.56	68.37	68.18	68.75	68.18	69.07	68.69	69.7	71.97	70.83	71.02	71.02	71.02	70.83	70.64	70.45	70.45	70.97	70.97	70.64	70.83	71.02	70.83	71.21	70.78	71.4	70.83	70.64	70.64	71.02	70.64	70.83	84.47	84.47
NGb18bDr	69.32	69.32	69.32	69.32	69.32	69.32	69.51	69.13	69.13	69.51	69.13	69.13	69.32	69.13	68.94	68.94	68.75	68.56	69.13	68.56	69.45	69.07	70.08	72.35	71.21	71.4	71.4	71.4	71.21	71.02	70.83	70.83	71.35	71.35	71.02	71.21	71.4	71.21	71.59	71.16	71.78	71.21	70.83	70.83	71.21	70.83	71.02	84.66	84.66
NGb20bDr	69.13	69.13	69.13	69.13	69.13	69.13	69.32	68.94	68.94	69.32	68.94	68.94	69.13	68.94	68.75	68.75	68.56	68.37	68.94	68.37	69.26	68.88	69.89	72.16	71.02	71.21	71.21	71.21	71.02	70.83	70.64	70.64	71.16	71.16	70.83	71.02	71.21	71.02	71.4	70.97	71.59	71.02	71.02	71.02	71.4	71.02	71.21	84.66	84.66
NGb39bDr	68.94	68.94	68.94	68.94	68.94	68.94	69.13	68.75	68.75	69.13	68.75	68.75	68.94	68.75	68.56	68.56	68.37	68.18	68.75	68.18	69.07	68.69	69.7	71.97	70.83	71.02	71.02	71.02	70.83	70.64	70.45	70.45	70.97	70.97	71.02	71.21	71.4	71.21	71.59	71.16	71.4	70.83	71.02	71.02	71.4	71.02	71.21	84.66	84.66
NGb47aDr	68.94	68.94	68.94	68.94	68.94	68.94	69.13	68.75	68.75	69.13	68.75	68.75	68.94	68.75	68.56	68.56	68.37	68.18	68.75	68.18	69.07	68.69	69.7	71.97	70.83	71.02	71.02	71.02	70.83	70.64	70.45	70.45	70.97	70.97	70.64	70.83	71.02	70.83	71.21	70.78	71.4	70.83	70.64	70.64	71.02	70.64	70.83	84.47	84.47
NGb48aDr	69.13	69.13	69.13	69.13	69.13	69.13	69.32	68.94	68.94	69.32	68.94	68.94	69.13	68.94	68.75	68.75	68.56	68.37	68.94	68.37	69.26	68.88	69.89	72.16	71.02	71.21	71.21	71.21	71.02	70.83	70.64	70.64	71.16	71.16	70.83	71.02	71.21	71.02	71.4	70.97	71.59	71.02	70.83	70.83	71.21	70.83	71.02	84.47	84.47
NGb58Dr	68.94	68.94	68.94	68.94	68.94	68.94	69.13	68.75	68.75	69.13	68.75	68.75	68.94	68.75	68.56	68.56	68.37	68.18	68.75	68.18	69.07	68.69	69.7	71.97	70.83	71.02	71.02	71.02	70.83	70.64	70.45	70.45	70.97	70.97	70.64	70.83	71.02	70.83	71.21	70.78	71.4	70.83	70.64	70.64	71.02	70.64	70.83	84.47	84.47
NGb38bDr	69.13	69.13	69.13	69.13	69.13	69.13	69.32	68.94	68.94	69.32	68.94	68.94	69.13	68.94	68.75	68.75	68.56	68.37	68.94	68.37	69.26	68.88	69.89	72.54	71.02	71.21	71.21	71.21	71.02	70.83	70.64	70.64	71.16	71.35	70.83	71.02	71.21	71.02	71.4	70.97	71.59	71.02	71.21	71.21	71.59	71.21	71.4	84.85	84.85
NGb17bDr	68.75	68.75	68.75	68.75	68.75	68.75	68.94	68.56	68.56	68.94	68.56	68.56	68.75	68.56	68.37	68.37	68.18	67.99	68.56	67.99	68.88	68.5	69.51	72.54	70.64	70.83	70.83	70.83	70.64	70.45	70.27	70.27	70.78	70.97	70.83	70.64	70.83	70.64	71.02	70.59	71.21	70.64	70.83	70.83	71.21	70.83	71.02	84.28	84.28
NGb6aDr	69.32	69.32	69.32	69.32	69.32	69.32	69.51	69.13	69.13	69.51	69.13	69.13	69.32	69.13	68.94	68.94	68.75	68.56	69.13	68.56	69.45	69.07	69.7	72.16	70.64	70.83	70.83	70.83	70.64	70.45	70.27	70.27	70.78	70.78	70.64	70.83	71.02	70.83	71.21	70.78	71.21	70.64	70.64	70.64	71.02	70.64	70.83	84.28	84.28
NGb7bDr	69.32	69.32	69.32	69.32	69.32	69.32	69.51	69.13	69.13	69.51	69.13	69.13	69.32	69.13	68.94	68.94	68.75	68.56	69.13	68.56	69.45	69.07	70.08	72.35	70.83	71.02	71.02	71.02	70.83	70.64	70.45	70.45	70.97	70.97	70.64	70.83	71.02	70.83	71.21	70.78	71.78	71.21	70.83	70.83	71.21	70.83	71.02	84.47	84.47
NGb17aDr	68.75	68.75	68.75	68.75	68.75	68.75	68.94	68.56	68.56	68.94	68.56	68.56	68.75	68.56	68.37	68.37	68.18	67.99	68.56	67.99	68.88	68.5	69.89	71.78	70.83	71.02	71.02	71.02	70.83	70.64	70.45	70.45	70.97	70.97	70.64	70.83	71.02	70.83	71.21	70.78	71.4	70.83	70.83	70.83	71.21	70.83	71.02	84.28	84.28
NGb34aDr	69.13	69.13	69.13	69.13	69.13	69.13	69.32	68.94	68.94	69.32	68.94	68.94	69.13	68.94	68.75	68.75	68.56	68.37	68.94	68.37	69.26	68.88	69.51	71.78	71.02	71.21	71.21	71.21	71.02	70.83	70.64	70.64	71.16	71.16	70.83	70.64	70.83	70.64	71.02	70.59	71.59	71.02	70.83	70.83	71.21	70.83	71.02	84.66	84.66
NGb39aDr	69.51	69.51	69.51	69.51	69.51	69.51	69.7	69.32	69.32	69.7	69.32	69.32	69.51	69.32	69.13	69.13	68.94	68.75	69.32	68.75	69.64	69.26	70.27	72.16	71.02	71.21	71.21	71.21	71.02	70.83	70.64	70.64	71.16	71.16	70.83	71.02	71.21	71.02	71.4	70.97	71.59	71.02	71.21	71.21	71.59	71.21	71.4	84.66	84.66
NGb49Dr	68.94	68.94	68.94	68.94	68.94	68.94	69.13	68.75	68.75	69.13	68.75	68.75	68.94	68.75	68.56	68.56	68.37	68.18	68.75	68.18	69.07	68.69	69.7	71.97	70.83	71.02	71.02	71.02	70.83	70.64	70.45	70.45	70.97	70.97	70.64	70.83	71.02	70.83	71.21	70.78	71.4	70.83	70.45	70.45	70.83	70.45	70.64	84.28	84.28
NGb20aDr	69.7	69.7	69.7	69.7	69.7	69.7	69.89	69.51	69.51	69.89	69.51	69.51	69.7	69.51	69.32	69.32	69.13	68.94	69.51	68.94	69.83	69.45	70.64	72.35	70.83	71.02	71.02	71.02	70.83	70.64	70.45	70.45	70.97	70.97	70.64	71.21	71.02	70.83	71.21	70.78	71.59	71.02	71.21	71.21	71.21	71.21	71.4	84.66	84.66
NGb48bDr	68.56	68.56	68.56	68.56	68.56	68.56	68.75	68.37	68.37	68.75	68.37	68.37	68.56	68.37	68.18	68.18	67.99	67.8	68.37	67.8	68.69	68.31	69.32	71.59	70.45	70.64	70.64	70.64	70.45	70.27	70.08	70.08	70.59	70.59	70.27	70.45	70.64	70.45	70.83	70.4	71.02	70.45	70.27	70.27	70.64	70.27	70.45	84.28	84.28
NGb33aDr	69.26	69.26	69.26	69.26	69.26	69.26	69.45	69.07	69.07	69.45	69.07	69.07	69.26	69.07	68.88	68.88	68.69	68.5	69.07	68.5	69.39	69.01	70.02	72.3	71.16	71.35	71.35	71.35	71.16	70.97	70.78	70.78	71.29	71.29	70.97	71.16	71.35	71.16	71.54	71.1	71.73	71.16	70.78	70.78	71.16	70.78	70.97	84.63	84.63
NGb51Dr	68.56	68.56	68.56	68.56	68.56	68.56	68.75	68.37	68.37	68.75	68.37	68.37	68.56	68.37	68.18	68.18	67.99	67.8	68.37	67.8	68.69	68.31	69.32	71.97	70.45	70.64	70.64	70.64	70.45	70.27	70.45	70.08	70.59	70.59	70.27	70.45	70.64	70.45	70.83	70.4	71.02	70.45	70.08	70.08	70.45	70.08	70.27	83.52	83.52
DBALV-3RT__KX008595	68.94	68.94	68.94	68.94	68.94	68.94	68.75	68.75	68.75	68.75	68.75	68.75	68.94	68.75	68.56	68.56	68.75	68.18	68.75	68.18	69.07	68.69	69.89	71.78	70.83	70.83	71.02	71.02	70.83	70.64	70.45	70.45	71.16	70.97	71.21	71.21	71.4	71.21	71.4	71.16	70.64	70.45	71.97	71.97	72.35	71.97	71.78	81.25	81.25
NG01Dr__AM072673	68.94	68.94	68.94	68.94	68.94	68.94	68.75	68.75	68.75	68.75	68.75	68.75	68.94	68.75	68.56	68.56	68.75	68.18	68.75	68.18	69.07	68.69	69.89	71.4	71.21	71.21	71.4	71.4	71.21	71.02	70.83	70.83	71.54	71.35	71.21	71.59	71.78	71.59	71.78	71.54	71.02	70.83	72.16	72.16	72.54	72.16	71.97	81.06	81.06
BN2Da__AM944584	67.8	67.8	67.8	67.8	67.8	67.8	67.61	67.61	67.61	67.99	67.61	67.61	67.8	67.61	67.42	68.18	67.23	67.05	67.61	67.05	67.93	67.55	69.13	69.51	70.08	70.08	70.27	70.27	70.08	70.08	69.7	70.27	70.21	70.21	70.08	70.08	69.89	69.7	69.89	69.64	69.51	69.32	71.78	71.78	72.16	71.78	71.59	81.44	81.44
NGl67Dd	68.56	68.56	68.56	68.56	68.56	68.56	68.37	68.37	68.37	68.75	68.37	68.37	68.56	68.37	68.18	68.94	67.99	67.8	68.37	67.8	68.69	68.31	70.08	69.51	70.08	70.08	70.27	70.27	70.08	70.08	69.7	70.27	70.21	70.21	70.08	70.08	69.89	69.7	69.89	69.64	69.51	69.32	71.78	71.78	72.16	71.78	71.97	82.39	82.39
GHL2dDr__AM072668	70.08	70.08	70.08	70.08	70.08	70.08	69.89	69.89	69.89	69.89	69.89	69.89	70.08	69.89	69.7	70.45	69.51	69.32	69.89	69.32	70.21	70.02	70.27	71.21	70.83	70.45	70.64	70.64	70.45	70.45	70.08	70.27	70.59	70.59	70.83	70.08	69.89	69.7	69.89	69.64	69.89	69.7	72.92	72.92	72.92	72.92	72.73	83.71	83.71
GN2Dr__AM944575	69.13	69.13	69.13	69.13	69.13	69.13	68.94	68.94	68.94	68.94	68.94	68.94	69.13	68.94	68.75	69.51	68.56	68.37	68.94	68.75	69.26	69.07	69.32	70.27	70.83	70.45	70.64	70.64	70.45	70.27	70.08	70.08	70.78	70.59	71.21	70.45	70.27	70.08	70.45	70.02	69.7	69.7	72.16	72.16	72.35	72.16	72.35	83.52	83.52
NGl68Dr	68.56	68.56	68.56	68.56	68.56	68.56	68.37	68.37	68.37	68.37	68.37	68.37	68.56	68.37	68.18	68.94	67.99	67.8	68.37	67.8	68.69	68.5	68.94	69.51	70.64	70.64	70.83	70.83	70.64	70.45	70.27	70.64	70.97	70.78	71.02	70.45	70.27	70.08	70.45	70.02	69.7	69.51	71.97	71.97	72.35	71.97	71.78	82.77	82.77
NGb1892Dr2__KX008588	64.2	64.2	64.2	64.2	64.2	64.2	64.39	64.02	64.02	64.39	64.02	64.02	64.2	64.02	64.02	63.83	63.64	63.45	64.2	63.83	64.33	63.95	64.2	66.67	66.67	66.86	66.67	66.86	66.67	66.48	66.29	66.29	66.79	66.6	66.1	66.48	66.67	66.67	66.86	66.41	65.91	65.72	66.1	66.1	66.48	66.1	65.91	75.76	75.76
NGb2475Dr__KX008590	63.83	63.83	63.83	63.83	63.83	63.83	64.02	63.64	63.64	64.02	63.64	63.64	63.83	63.64	63.64	63.45	63.26	63.07	63.83	63.45	63.95	63.57	64.02	66.29	66.48	66.67	66.48	66.67	66.48	66.29	66.1	66.1	66.6	66.41	65.91	66.1	66.29	66.29	66.48	66.03	65.72	65.53	65.91	65.91	66.29	65.91	65.72	75.95	75.95
NGb1892Dr1__KX008587	67.18	67.18	67.18	67.18	67.18	67.18	67.37	67.37	67.37	66.99	66.99	66.99	67.18	66.99	66.79	67.18	66.99	66.41	66.99	66.41	67.31	66.92	68.52	68.14	68.14	67.75	67.95	67.95	67.75	67.56	67.37	67.37	67.88	67.88	66.79	66.79	66.99	66.79	67.18	66.73	65.64	65.07	69.1	69.1	69.1	68.71	68.91	81	81
eDBV12_S1a4Dr__KF829956	66.1	66.1	66.1	66.1	66.1	66.1	65.91	65.91	65.91	65.91	65.91	65.91	65.91	65.91	65.72	65.91	65.53	65.91	65.91	65.53	66.22	66.03	68.37	67.99	66.86	67.42	67.42	67.42	67.23	67.05	66.86	67.42	67.55	67.55	67.23	68.56	68.94	68.56	68.56	68.69	67.99	68.18	71.4	71.4	71.4	71.4	71.59	75.19	75.19
GHL2aDr__AM072665	66.1	66.1	66.1	66.1	66.1	66.1	65.91	65.91	65.91	65.91	65.91	65.91	65.91	65.91	65.72	65.91	65.53	65.91	65.91	65.53	66.22	66.03	68.37	67.99	66.86	67.42	67.42	67.42	67.23	67.05	66.86	67.42	67.55	67.55	67.23	68.56	68.94	68.56	68.56	68.69	67.99	68.18	71.4	71.4	71.4	71.4	71.59	75.19	75.19
NGl12bDr	66.1	66.1	66.1	66.1	66.1	66.1	65.91	65.91	65.91	65.91	65.91	65.91	65.91	65.91	65.72	65.91	65.53	65.91	65.91	65.53	66.22	66.03	68.37	67.99	66.86	67.42	67.42	67.42	67.23	67.05	66.86	67.42	67.55	67.55	67.23	68.56	68.94	68.56	68.56	68.69	67.99	68.18	71.4	71.4	71.4	71.4	71.59	75.19	75.19
NGl13aDr	66.1	66.1	66.1	66.1	66.1	66.1	65.91	65.91	65.91	65.91	65.91	65.91	65.91	65.91	65.72	65.91	65.53	65.91	65.91	65.53	66.22	66.03	68.37	67.99	66.86	67.42	67.42	67.42	67.23	67.05	66.86	67.42	67.55	67.55	67.23	68.56	68.94	68.56	68.56	68.69	67.99	68.18	71.4	71.4	71.4	71.4	71.59	75.19	75.19
NGb56Dr	66.1	66.1	66.1	66.1	66.1	66.1	65.91	65.91	65.91	65.91	65.91	65.91	65.91	65.91	65.72	65.91	65.53	65.91	65.91	65.53	66.22	66.03	68.37	67.99	66.86	67.42	67.42	67.42	67.23	67.05	66.86	67.42	67.55	67.55	67.23	68.56	68.94	68.56	68.56	68.69	67.99	68.18	71.4	71.4	71.4	71.4	71.59	75.19	75.19
NGl9aDr	66.1	66.1	66.1	66.1	66.1	66.1	65.91	65.91	65.91	65.91	65.91	65.91	65.91	65.91	65.72	65.91	65.53	65.91	65.91	65.53	66.22	66.03	68.37	67.99	66.86	67.42	67.42	67.42	67.23	67.05	66.86	67.42	67.55	67.55	67.23	68.56	68.94	68.56	68.56	68.69	67.99	68.18	71.4	71.4	71.4	71.4	71.59	75.19	75.19
NGl9bDr	65.72	65.72	65.72	65.72	65.72	65.72	65.53	65.53	65.53	65.53	65.53	65.53	65.53	65.53	65.34	65.53	65.15	65.53	65.53	65.15	65.84	65.65	67.99	67.61	66.48	67.05	67.05	67.05	66.86	66.67	66.48	67.05	67.17	67.17	66.86	68.18	68.56	68.18	68.18	68.31	67.61	67.8	71.02	71.02	71.02	71.02	71.21	74.81	74.81
NGl13bDr	65.72	65.72	65.72	65.72	65.72	65.72	65.53	65.53	65.53	65.53	65.53	65.53	65.53	65.53	65.34	65.53	65.15	65.53	65.53	65.15	65.84	65.65	67.99	67.61	66.48	67.05	67.05	67.05	66.86	66.67	66.48	67.05	67.17	67.17	66.86	68.18	68.56	68.18	68.18	68.31	67.61	67.8	71.4	71.4	71.4	71.4	71.59	74.81	74.81
NGl12aDr	65.53	65.53	65.53	65.53	65.53	65.53	65.34	65.34	65.34	65.34	65.34	65.34	65.34	65.34	65.15	65.72	64.96	65.34	65.34	64.96	65.65	65.46	67.8	67.42	66.29	66.86	66.86	66.86	66.67	66.48	66.29	66.86	66.98	66.98	66.67	67.99	68.37	67.99	67.99	68.12	67.42	67.61	71.02	71.02	71.02	71.02	71.21	74.43	74.43
NGb42aDr	65.72	65.72	65.72	65.72	65.72	65.72	65.53	65.53	65.53	65.53	65.53	65.53	65.53	65.53	65.34	65.53	65.15	65.53	65.53	65.15	65.84	65.65	67.99	67.61	66.48	67.05	67.05	67.05	66.86	66.67	66.48	67.05	67.17	67.17	66.86	68.18	68.56	68.18	68.18	68.31	67.61	67.8	70.83	70.83	70.83	70.83	71.02	74.81	74.81
NGb41aDr	65.53	65.53	65.53	65.53	65.53	65.53	65.34	65.34	65.34	65.34	65.34	65.34	65.34	65.34	65.15	65.34	64.96	65.34	65.34	64.96	65.65	65.46	67.8	67.42	66.29	66.86	66.86	66.86	66.67	66.48	66.29	66.86	66.98	66.98	66.67	67.99	68.37	67.99	67.99	68.12	67.42	67.61	70.45	70.45	70.45	70.45	70.64	74.24	74.24
eDBV12_S2a7Dr__KF829978	66.29	66.29	66.29	66.29	66.29	66.29	66.1	66.1	66.1	66.1	66.1	66.1	66.1	66.1	65.91	66.1	65.72	65.91	66.1	65.72	66.41	66.22	67.99	68.94	67.05	67.61	67.61	67.61	67.42	67.23	67.05	67.61	67.55	67.74	68.37	68.94	69.32	68.94	69.32	69.07	68.75	69.13	71.02	71.02	71.02	71.02	71.21	75.19	75.19
Mt818Dr__AM503378	66.1	66.1	66.1	66.1	66.1	66.1	65.91	65.91	65.91	65.91	65.91	65.91	65.91	65.91	65.72	65.91	65.53	65.72	65.91	65.53	66.22	66.03	67.8	68.75	66.86	67.42	67.42	67.42	67.23	67.05	66.86	67.42	67.36	67.55	68.18	68.75	69.13	68.75	69.13	68.88	68.56	68.94	70.83	70.83	70.83	70.83	71.02	75	75
NGb27aDr	66.67	66.67	66.67	66.67	66.67	66.67	66.48	66.48	66.48	66.48	66.48	66.48	66.48	66.48	66.29	66.48	66.1	66.29	66.48	66.1	66.79	66.6	67.99	69.32	67.05	67.61	67.61	67.61	67.42	67.23	67.05	67.61	67.55	67.74	68.37	68.94	69.32	68.94	69.32	69.07	68.75	69.13	71.4	71.4	71.4	71.4	71.59	75.57	75.57
NGb50Dr	66.29	66.29	66.29	66.29	66.29	66.29	66.1	66.1	66.1	66.1	66.1	66.1	66.1	66.1	65.91	66.1	65.72	66.29	66.1	65.72	66.41	66.22	67.61	68.56	67.05	67.61	67.61	67.61	67.42	67.23	67.05	67.61	67.55	67.74	68.37	68.94	69.32	68.94	69.32	69.07	68.37	68.75	70.64	70.64	70.64	70.64	70.83	75.19	75.19
NGb46aDr	65.91	65.91	65.91	65.91	65.91	65.91	65.72	65.72	65.72	65.72	65.72	65.72	65.72	65.72	65.53	65.72	65.34	65.53	65.72	65.34	66.03	65.84	67.99	68.56	67.05	67.23	67.23	67.23	67.05	66.86	66.67	67.23	67.17	67.36	67.99	68.56	68.94	68.56	68.94	68.69	68.75	68.75	70.64	70.64	70.64	70.64	70.83	74.81	74.81
eDBV12_S2h10Dr__KF829998	67.05	67.05	67.05	67.05	67.05	67.05	66.86	66.86	66.86	66.86	66.86	66.86	66.86	66.86	66.67	66.86	66.48	66.67	66.86	66.48	67.17	66.98	68.56	69.32	67.99	68.56	68.56	68.56	68.37	68.18	67.99	68.56	68.5	68.69	69.32	69.51	69.89	69.51	69.51	69.26	70.08	70.45	70.08	70.08	70.08	70.08	70.27	75.38	75.38
NGb59Dr	66.48	66.48	66.48	66.48	66.48	66.48	66.29	66.29	66.29	66.29	66.29	66.29	66.29	66.29	66.1	66.29	65.91	66.1	66.29	65.91	66.6	66.41	67.99	69.51	67.42	67.99	67.99	67.99	67.8	67.61	67.42	67.99	67.93	68.12	68.75	68.94	69.32	68.94	68.94	68.69	69.51	69.89	70.64	70.64	70.64	70.64	70.83	75.38	75.38
Gn1551Dr__AM503380	67.8	67.8	67.8	67.8	67.8	67.8	67.61	67.61	67.61	67.61	67.61	67.61	67.61	67.61	67.42	67.61	67.23	67.42	67.42	67.23	67.93	67.74	67.99	70.08	69.89	70.08	70.08	70.08	69.89	69.7	69.51	70.08	70.21	70.21	69.7	70.27	70.27	70.27	70.27	70.02	69.7	70.08	69.7	69.7	70.08	69.7	69.89	75.57	75.57
Gn842Dr__AM503382	68.18	68.18	68.18	68.18	68.18	68.18	67.99	67.99	67.99	67.99	67.99	67.99	67.99	67.99	67.8	67.99	67.61	67.8	67.99	67.42	68.31	68.12	67.99	69.32	69.13	69.32	69.32	69.32	69.13	68.94	68.75	69.32	69.45	69.45	68.94	69.51	69.89	69.51	69.7	69.26	69.32	69.7	70.64	70.64	71.02	70.64	70.83	73.67	73.67
Gn155Dr__AM503383	67.05	67.05	67.05	67.05	67.05	67.05	66.86	66.86	66.86	67.23	66.86	66.86	66.86	66.86	67.05	66.86	66.48	66.67	66.86	66.86	67.17	66.98	67.23	69.51	69.51	69.7	69.7	69.7	69.51	69.32	69.13	69.7	69.64	69.83	68.94	69.51	69.89	69.51	69.7	69.26	68.94	69.32	69.89	69.89	70.27	69.89	70.08	74.81	74.81
Gn84Dr__AM503385	66.86	66.86	66.86	66.86	66.86	66.86	66.67	66.67	66.67	67.05	66.67	66.67	66.67	66.67	66.48	66.67	66.29	66.48	66.67	66.29	66.98	66.79	67.05	69.32	69.32	69.51	69.51	69.51	69.32	69.13	68.94	69.51	69.64	69.64	68.75	69.32	69.7	69.32	69.32	69.07	69.13	69.51	70.08	70.08	70.45	70.08	70.27	75.19	75.19
Gn501Dr__AM503387	66.86	66.86	66.86	66.86	66.86	66.86	66.67	66.67	66.67	67.05	66.67	66.67	66.67	66.67	66.48	66.67	66.29	66.86	66.48	66.29	66.98	66.79	67.05	69.32	69.32	69.51	69.51	69.51	69.32	69.13	68.94	69.51	69.64	69.64	69.51	70.08	70.45	70.08	70.08	69.83	70.27	70.27	70.08	70.08	70.45	70.08	70.27	74.43	74.43
Gn5031Dr__AM503388	66.86	66.86	66.86	66.86	66.86	66.86	66.67	66.67	66.67	67.05	66.67	66.67	66.67	66.67	66.48	66.67	66.29	66.86	66.48	66.29	66.98	66.79	67.05	69.32	69.32	69.51	69.51	69.51	69.32	69.13	68.94	69.51	69.64	69.64	69.51	70.08	70.45	70.08	70.08	69.83	70.27	70.27	70.08	70.08	70.45	70.08	70.27	74.43	74.43
B394Ds__DQ822073	69.89	69.89	69.89	69.89	69.89	69.89	70.08	69.7	69.7	70.08	69.7	69.89	69.89	69.7	69.51	69.89	69.32	69.51	69.51	69.32	70.02	69.83	67.05	69.32	69.89	69.89	70.08	70.08	69.89	69.7	69.51	69.7	70.21	70.02	70.27	68.94	68.94	68.75	68.75	68.88	70.83	70.27	71.02	71.02	71.02	71.02	71.21	68.75	68.75
B396Ds__DQ822074	68.94	68.94	68.94	68.94	68.94	68.94	69.13	68.75	68.75	69.13	68.75	68.94	68.94	68.75	68.56	68.56	68.37	68.56	68.56	68.37	69.07	68.88	67.42	68.18	69.7	69.7	69.89	69.89	69.7	69.51	69.32	69.51	70.02	69.83	69.7	68.18	68.18	67.99	67.99	68.12	70.27	69.7	70.83	70.83	71.21	70.83	71.02	69.32	69.32
eDBV5_S1g6Dr__KF829974	67.05	67.05	67.05	67.05	67.05	67.05	67.23	66.86	66.86	66.86	66.86	66.86	66.86	66.86	66.67	66.48	66.86	67.05	66.86	66.48	67.17	66.98	65.72	65.53	67.61	67.99	68.18	68.18	67.99	67.8	67.99	68.18	68.31	68.12	69.13	69.32	69.32	69.13	69.32	69.26	70.45	69.89	71.4	71.4	71.4	71.02	70.83	69.32	69.32
NGl1950Dr__KX008589	67.05	67.05	67.05	67.05	67.05	67.05	67.23	66.86	66.86	66.86	66.86	66.86	66.86	66.86	66.67	66.48	66.86	67.05	66.86	66.48	67.17	66.98	65.72	65.53	67.61	67.99	68.18	68.18	67.99	67.8	67.99	68.18	68.31	68.12	69.13	69.32	69.32	69.13	69.32	69.26	70.45	69.89	71.4	71.4	71.4	71.02	70.83	69.32	69.32
NGb22bDr	67.23	67.23	67.23	67.23	67.23	67.23	67.42	67.05	67.05	67.05	67.05	67.05	67.05	67.05	66.86	66.67	67.05	67.23	67.05	66.67	67.36	67.17	65.53	65.72	67.8	68.18	68.37	68.37	68.18	67.99	68.18	68.37	68.5	68.31	69.32	69.51	69.51	69.32	69.51	69.45	70.64	70.08	71.59	71.59	71.59	71.21	71.02	69.51	69.51
NGb23aDr	66.86	66.86	66.86	66.86	66.86	66.86	67.05	66.67	66.67	66.67	66.67	66.67	66.67	66.67	66.48	66.29	66.67	66.86	66.67	66.29	66.98	66.79	65.53	65.34	67.42	67.8	67.99	67.99	67.8	67.61	67.8	67.99	68.12	67.93	68.94	69.13	69.13	68.94	69.13	69.07	70.27	69.7	71.21	71.21	71.21	70.83	70.64	69.13	69.13
NGb22aDr	66.86	66.86	66.86	66.86	66.86	66.86	67.05	66.67	66.67	66.67	66.67	66.67	66.67	66.67	66.48	66.29	66.67	66.86	66.67	66.29	66.98	66.79	65.53	65.34	67.42	67.8	67.99	67.99	67.8	67.61	67.8	67.99	68.12	67.93	68.94	69.13	69.13	68.94	69.13	69.07	70.27	69.7	71.02	71.02	71.02	70.64	70.45	69.51	69.51
NGb24aDr	66.86	66.86	66.86	66.86	66.86	66.86	67.05	66.67	66.67	66.67	66.67	66.67	66.67	66.67	66.48	66.29	66.67	66.86	66.67	66.29	66.98	66.79	65.53	65.34	67.42	67.8	67.99	67.99	67.8	67.61	67.8	67.99	68.12	67.93	68.94	69.13	69.13	68.94	69.13	69.07	70.27	69.7	71.02	71.02	71.02	70.64	70.45	69.13	69.13
NGb52Dr	66.48	66.48	66.48	66.48	66.48	66.48	66.67	66.29	66.29	66.29	66.29	66.29	66.29	66.29	66.1	65.91	66.29	66.48	66.29	65.91	66.6	66.41	65.72	64.58	66.86	67.23	67.42	67.42	67.23	67.05	67.23	67.42	67.55	67.36	68.37	68.37	68.37	68.18	68.37	68.31	69.32	68.75	70.45	70.45	70.45	70.08	69.89	68.37	68.37
NGb0005Da2__KX008581	67.99	67.99	67.99	67.99	67.99	67.99	68.18	67.8	67.8	67.8	67.8	67.8	67.8	67.8	67.61	67.42	67.42	67.99	67.8	67.42	67.93	67.93	67.23	66.1	69.13	69.51	69.7	69.7	69.51	69.32	69.51	69.7	69.83	69.64	68.75	69.32	69.51	69.32	69.32	69.26	69.89	69.32	71.4	71.4	71.02	71.02	71.21	69.32	69.32
eDBV5_S1un5Dr__KF830000	67.23	67.23	67.23	67.23	67.23	67.23	67.42	67.05	67.05	67.05	67.05	67.05	67.05	67.05	66.86	66.67	67.05	67.23	67.05	66.67	67.17	67.17	67.05	66.86	68.18	68.56	68.75	68.75	68.56	68.37	68.18	68.37	68.69	68.69	68.94	68.75	68.56	68.37	68.56	68.5	69.89	69.32	70.45	70.45	70.45	70.08	70.27	71.21	71.21
FJ60bDr__AM072659	67.42	67.42	67.42	67.42	67.42	67.42	67.61	67.23	67.23	67.23	67.23	67.23	67.23	67.23	67.05	66.86	66.86	67.42	67.23	66.86	67.36	67.36	67.99	67.05	68.75	69.13	69.32	69.32	69.13	68.94	68.75	68.94	69.26	69.26	69.13	69.13	69.32	69.13	69.13	69.07	70.08	69.51	70.64	70.64	70.27	70.27	70.45	70.45	70.45
Mt9122Dt__AM503398	67.42	67.42	67.42	67.42	67.42	67.42	67.61	67.23	67.23	67.23	67.23	67.61	67.23	67.23	67.05	66.86	66.86	67.42	67.23	66.86	67.55	67.36	67.8	66.1	69.7	69.7	69.89	69.89	69.7	69.51	69.32	69.51	70.02	69.83	69.32	69.32	69.51	69.32	69.32	69.26	70.83	69.89	69.89	69.89	69.51	69.51	69.7	69.89	69.89
NGl66Dd	68.75	68.75	68.75	68.75	68.75	68.75	68.94	68.56	68.56	68.56	68.56	68.56	68.56	68.56	68.37	68.37	68.18	68.37	68.56	68.18	68.69	68.69	67.99	67.05	68.94	69.32	69.51	69.51	69.32	69.13	68.94	69.13	69.64	69.45	68.75	69.13	69.13	68.94	68.94	68.88	70.08	69.89	70.27	70.27	70.27	69.7	69.89	70.45	70.45
NGl3841Dc__KX008585	66.48	66.48	66.48	66.48	66.48	66.48	66.67	66.29	66.29	66.29	66.29	66.29	66.29	66.29	66.1	66.29	65.91	66.48	66.29	65.91	66.41	66.41	66.48	65.72	68.56	68.94	69.13	69.13	68.94	69.13	68.94	68.75	69.07	69.07	68.37	68.56	68.75	68.56	68.56	68.5	68.75	68.18	69.7	69.7	69.32	69.32	69.13	67.99	67.99
NGb0310Da3__KX008584	70.27	70.27	70.27	70.27	70.27	70.27	70.45	70.08	70.08	70.08	70.08	70.08	70.08	70.08	69.89	69.89	70.08	70.08	69.89	69.7	70.21	70.21	69.13	69.51	69.13	69.51	69.7	69.7	69.51	69.7	69.13	69.7	69.83	69.64	69.13	69.7	69.7	69.51	69.7	69.45	69.32	69.13	72.35	72.35	72.35	71.78	71.97	68.37	68.37
TG2Dr__AM944580	70.83	70.83	70.83	70.83	70.83	70.83	71.02	70.64	70.64	70.64	70.64	70.64	70.64	70.64	70.45	70.45	70.64	70.64	70.45	70.27	70.97	70.59	71.02	69.89	69.89	70.27	70.27	70.45	70.27	70.08	69.89	70.08	70.4	70.4	69.7	70.45	70.27	70.08	70.27	70.02	69.7	69.89	71.78	71.78	71.78	71.59	71.78	68.94	68.94
Gn1632Dr__AM503399	70.83	70.83	70.83	70.83	70.83	70.83	71.02	70.64	70.64	71.02	70.64	70.64	70.64	70.64	70.45	70.64	70.27	70.45	70.45	70.08	70.78	70.78	70.27	70.83	71.4	71.97	71.78	71.97	71.78	71.59	71.4	71.78	71.92	71.92	70.45	71.78	71.78	71.59	71.78	71.73	70.08	70.27	71.21	71.21	71.21	70.64	70.83	67.99	67.99
Gn1645Da__AM503401	70.64	70.64	70.64	70.64	70.64	70.64	70.83	70.45	70.45	70.83	70.45	70.45	70.45	70.45	70.27	70.45	70.08	70.27	70.27	69.89	70.59	70.59	70.08	70.83	72.16	72.35	72.16	72.35	72.16	71.97	71.78	71.78	72.3	72.3	70.64	71.21	70.83	70.83	71.02	70.97	70.27	70.45	73.48	73.48	73.11	72.92	73.11	69.13	69.13
SB15bDp__AM072695	68.37	68.37	68.37	68.37	68.37	68.37	68.56	68.18	68.18	68.18	68.18	68.37	68.18	68.18	67.99	68.18	68.18	68.37	68.18	67.8	68.5	68.69	70.08	67.61	68.94	68.75	68.94	69.13	68.94	68.75	68.75	68.75	69.07	69.07	69.13	70.08	70.08	69.7	69.89	69.26	69.13	68.94	67.8	67.8	67.8	67.8	67.61	67.05	67.05
FJ65bDe__AM072660	67.99	67.99	67.99	67.99	67.99	67.99	68.18	67.8	67.8	67.8	67.8	67.8	67.8	67.8	67.61	67.8	67.42	67.61	67.61	67.42	68.12	67.93	67.61	66.29	68.18	67.8	68.18	67.99	67.8	67.61	67.8	67.61	68.12	67.93	67.8	67.42	67.61	67.42	67.8	67.36	68.37	67.99	67.61	67.61	67.8	67.42	67.61	69.51	69.51
FJ75cDe__AM072663	67.8	67.8	67.8	67.8	67.8	67.8	67.99	67.61	67.61	67.61	67.61	67.61	67.61	67.61	67.42	67.61	67.23	67.42	67.42	67.23	67.93	67.74	67.42	66.1	67.99	67.61	67.99	67.8	67.61	67.42	67.61	67.42	67.93	67.74	67.61	67.23	67.42	67.23	67.61	67.17	68.18	67.8	67.42	67.42	67.61	67.23	67.42	69.32	69.32
NGl71Dd	67.8	67.8	67.8	67.8	67.8	67.8	67.99	67.61	67.61	67.61	67.61	67.61	67.61	67.61	67.42	67.61	67.23	67.42	67.42	67.23	67.93	67.74	67.42	66.1	67.99	67.61	67.99	67.8	67.61	67.42	67.61	67.42	67.93	67.74	67.61	67.23	67.42	67.23	67.61	67.17	68.18	67.8	67.05	67.05	67.23	66.86	67.05	69.32	69.32
NGl73De	68.31	68.31	68.31	68.31	68.31	68.31	68.5	68.12	68.12	68.12	68.12	68.12	68.12	68.12	67.93	68.12	67.74	67.93	67.93	67.74	68.44	68.25	67.93	66.22	68.12	67.74	68.12	67.93	67.74	67.55	67.74	67.55	68.06	67.87	67.74	67.36	67.55	67.36	67.74	67.3	68.31	67.93	67.55	67.55	67.74	67.36	67.55	69.45	69.45
SB42Da__AM072696	65.34	65.34	65.34	65.34	65.34	65.34	65.15	65.15	65.15	65.53	65.15	65.15	65.15	65.15	64.96	65.15	65.15	64.96	64.96	64.77	65.46	65.28	66.48	67.42	67.42	67.23	67.8	67.61	67.42	67.42	67.42	67.23	67.74	67.55	67.05	67.8	67.99	67.8	67.61	67.55	67.23	66.86	66.29	66.29	66.48	66.48	66.67	66.29	66.29
NGb63Da	65.34	65.34	65.34	65.34	65.34	65.34	65.15	65.15	65.15	65.53	65.15	65.15	65.15	65.15	64.96	65.15	65.15	64.96	64.96	64.77	65.46	65.28	66.48	67.42	67.42	67.23	67.8	67.61	67.42	67.42	67.42	67.23	67.74	67.55	67.05	67.8	67.99	67.8	67.61	67.55	67.23	66.86	65.91	65.91	66.1	66.1	66.29	66.29	66.29
NGl70Db	65.15	65.15	65.15	65.15	65.15	65.15	64.96	64.96	64.96	65.34	64.96	64.96	64.96	64.96	64.77	64.96	64.96	64.77	64.77	64.58	65.28	65.09	66.48	67.23	67.23	67.05	67.61	67.42	67.23	67.23	67.23	67.05	67.55	67.36	66.86	67.61	67.8	67.61	67.42	67.36	67.05	66.67	66.1	66.1	66.29	66.29	66.48	66.1	66.1
NGl72Da	64.96	64.96	64.96	64.96	64.96	64.96	64.77	64.77	64.77	65.15	64.77	64.77	64.77	64.77	64.58	64.77	65.15	64.58	64.58	64.39	65.09	64.9	66.1	66.67	67.05	66.86	67.42	67.23	67.05	67.05	67.05	66.86	67.36	67.17	66.67	67.42	67.61	67.42	67.23	67.17	67.05	66.67	65.72	65.72	65.91	65.91	66.1	65.91	65.91
PG137De__AM072682	69.51	69.51	69.51	69.51	69.51	69.51	69.32	69.32	69.32	69.32	69.32	69.32	69.32	69.32	69.13	69.32	69.13	69.32	69.13	68.94	69.64	69.45	68.94	69.32	70.27	70.08	69.89	70.08	69.89	69.7	69.89	69.7	70.02	70.02	70.27	71.21	71.21	71.02	71.02	70.97	70.64	70.27	66.48	66.48	66.29	66.48	66.67	65.53	65.53
PH06aDe__AM072688	69.32	69.32	69.32	69.32	69.32	69.32	69.13	69.13	69.13	69.13	69.13	69.13	69.13	69.13	68.94	69.51	68.94	69.13	68.94	68.75	69.45	69.26	68.75	69.13	70.08	69.89	69.7	69.89	69.7	69.51	69.7	69.51	69.83	69.83	70.08	71.02	71.02	70.83	70.83	70.78	70.45	70.08	66.48	66.48	66.29	66.48	66.67	65.53	65.53
PG141Da__AM072683	69.89	69.89	69.89	69.89	69.89	69.89	70.08	69.7	69.7	69.7	69.7	69.7	69.7	69.7	69.51	69.7	69.51	69.51	69.7	69.13	70.02	69.83	70.08	69.32	70.64	70.64	70.64	70.83	70.64	70.64	70.83	70.64	70.97	70.59	71.02	69.32	69.13	68.94	68.94	69.07	71.21	71.21	68.37	68.37	67.99	68.56	68.75	69.13	69.13
VU227Da__AM072704	68.18	68.18	68.18	68.18	68.18	68.18	68.37	67.99	67.99	67.99	67.99	67.99	67.99	67.99	67.8	67.99	67.8	67.8	67.99	67.42	68.12	68.12	68.94	68.75	68.94	68.56	68.56	68.75	68.56	68.56	68.37	68.56	68.88	68.69	69.13	67.61	67.42	67.23	67.23	67.36	69.89	69.51	69.51	69.51	69.13	69.32	69.51	69.32	69.32
DBRTV2__KX008599	66.29	66.29	66.29	66.29	66.29	66.29	66.48	66.1	66.1	66.48	66.1	66.1	66.1	66.1	65.91	66.48	66.1	66.1	66.1	65.72	66.22	66.22	65.53	66.29	67.61	67.8	67.8	67.8	67.61	67.42	67.8	67.42	67.93	67.93	68.75	68.37	68.37	68.18	68.37	68.12	69.32	68.94	70.83	70.83	70.83	71.21	71.02	67.61	67.61
DBRTV2-3RT__KX008601	66.29	66.29	66.29	66.29	66.29	66.29	66.48	66.1	66.1	66.48	66.1	66.1	66.1	66.1	65.91	66.48	66.1	66.1	66.1	65.72	66.22	66.22	65.53	66.29	67.61	67.8	67.8	67.8	67.61	67.42	67.8	67.42	67.93	67.93	68.75	68.37	68.37	68.18	68.37	68.12	69.32	68.94	70.83	70.83	70.83	71.21	71.02	67.61	67.61
DBRTV2-2RT__KX008600	65.91	65.91	65.91	65.91	65.91	65.91	66.1	65.72	65.72	66.1	65.72	65.72	65.72	65.72	65.53	66.48	65.34	65.72	65.72	65.34	65.84	65.84	65.53	66.48	65.72	65.91	65.91	65.91	65.72	65.53	65.91	65.53	66.03	66.03	67.23	67.05	67.05	66.86	67.05	66.79	67.8	67.42	72.16	72.16	71.78	72.54	72.73	66.67	66.67
FJ65cDe__AM072661	64.96	64.96	64.96	64.96	64.96	64.96	65.15	64.77	64.77	65.15	64.77	64.77	64.77	64.77	64.58	64.77	64.77	64.77	64.96	64.39	65.09	64.9	64.58	66.29	66.67	67.23	67.23	67.23	67.05	66.86	67.05	66.67	67.36	67.17	65.53	65.91	66.29	65.91	65.91	65.46	67.23	67.42	66.29	66.29	65.91	66.29	66.48	67.99	67.99
PG180De__AM072687	65.91	65.91	65.91	65.91	65.91	65.91	66.1	65.72	65.72	65.72	65.72	65.72	65.72	65.72	65.53	65.53	65.72	65.72	65.72	65.34	66.03	65.84	64.39	66.1	67.23	67.42	67.42	67.42	67.23	67.05	67.23	66.86	67.55	67.36	65.53	67.05	67.05	66.86	66.86	66.98	65.72	65.53	66.29	66.29	66.1	66.86	67.05	67.05	67.05
PG110bDe__AM072677	64.96	64.96	64.96	64.96	64.96	64.96	64.77	64.77	64.77	65.15	65.15	64.77	64.77	64.77	64.58	64.96	65.15	64.77	64.77	64.2	65.09	64.9	64.96	64.58	65.91	66.29	66.1	66.1	65.91	65.72	65.91	65.72	66.03	66.22	65.34	66.29	66.48	66.29	66.48	66.41	65.91	65.53	67.23	67.23	67.23	67.61	67.42	67.23	67.23
PH06bDe__AM072689	66.29	66.29	66.29	66.29	66.29	66.29	66.1	66.1	66.1	66.48	66.48	66.1	66.1	66.1	65.91	66.29	66.29	66.1	66.1	65.53	66.41	66.22	66.1	67.23	66.67	67.05	67.23	67.23	67.05	66.86	67.05	66.86	67.17	67.55	66.1	67.23	67.42	67.23	67.42	67.36	66.29	66.29	67.42	67.42	67.05	67.8	67.61	68.18	68.18
BSOLV	66.29	66.29	66.29	66.29	66.29	66.29	66.48	66.1	66.1	66.1	66.29	66.1	66.1	66.1	65.91	66.48	65.91	65.91	66.1	65.72	66.41	66.03	67.8	65.15	66.29	65.91	65.91	66.1	65.91	65.72	65.53	65.91	66.22	66.03	65.53	66.67	66.67	66.48	66.48	66.22	67.23	67.23	67.99	67.99	67.99	67.8	67.61	68.18	68.18
FJ75bDe__AM072662	62.69	62.69	62.69	62.69	62.69	62.69	62.88	62.5	62.5	62.5	62.5	62.5	62.69	62.88	62.69	62.88	62.5	62.31	62.5	61.93	62.81	62.62	62.69	63.83	65.34	65.34	65.53	65.53	65.72	65.34	65.72	64.96	65.65	65.84	64.2	64.02	63.83	63.64	63.83	63.76	64.58	64.39	63.83	63.83	63.83	63.83	63.64	64.02	64.02
PG176De__AM072686	62.5	62.5	62.5	62.5	62.5	62.5	62.69	62.31	62.31	62.31	62.31	62.31	62.5	62.31	62.12	62.69	62.31	62.12	62.31	61.74	62.62	62.43	62.69	63.83	65.34	65.34	65.53	65.53	65.72	65.34	65.72	64.96	65.65	65.84	64.02	64.02	63.83	63.64	63.45	63.57	64.39	64.2	64.58	64.58	64.58	64.58	64.39	64.02	64.02
CSSV	60.42	60.42	60.42	60.42	60.42	60.42	60.61	60.23	60.23	60.61	60.23	60.23	60.23	60.23	60.04	60.61	60.23	60.23	60.23	59.85	60.53	60.15	60.8	60.98	62.31	62.31	61.93	62.12	61.93	61.74	62.12	61.55	62.05	62.05	63.07	63.64	63.45	63.26	63.45	63	63.07	62.69	66.29	66.29	65.91	66.29	66.1	62.5	62.5
SCBMOV	60.61	60.61	60.61	60.61	60.61	60.61	60.8	60.42	60.42	60.8	60.61	60.61	60.42	60.42	60.23	60.8	60.61	60.23	60.23	59.85	60.72	60.53	63.26	62.31	63.26	63.45	63.83	63.83	63.64	64.02	63.26	63.83	63.95	63.76	64.58	64.96	64.96	64.77	64.77	64.71	64.2	64.39	61.36	61.36	61.36	60.98	60.8	61.36	61.36
ComYMV	61.36	61.36	61.36	61.36	61.36	61.36	61.55	61.17	61.17	61.55	61.36	61.17	61.17	61.17	60.98	61.17	61.17	61.17	60.98	60.8	61.48	61.1	60.61	61.74	61.93	61.55	61.74	61.74	61.55	61.74	61.17	61.36	61.86	61.86	60.98	62.69	62.5	62.5	62.5	62.24	62.5	61.93	64.39	64.39	64.02	64.02	64.2	63.07	63.07
TaBV	58.9	58.9	58.9	58.9	58.9	58.9	59.09	58.71	58.71	58.71	58.71	58.71	58.9	58.71	58.52	58.33	58.71	58.52	58.71	58.14	59.01	58.82	59.66	61.36	61.36	60.98	60.98	61.17	60.98	60.8	60.61	60.98	61.1	61.29	60.98	60.42	60.61	60.61	60.61	60.53	61.55	61.17	60.8	60.8	60.98	60.61	60.42	63.64	63.64
SB10aDn__AM072692	54.73	54.73	54.73	54.73	54.73	54.73	54.92	54.55	54.55	54.55	54.73	54.55	54.92	54.55	54.36	54.55	54.36	54.73	54.55	54.17	54.84	54.65	54.36	55.87	56.44	56.82	57.01	57.01	56.82	56.82	56.63	56.63	57.12	56.93	57.01	56.25	56.25	55.87	55.87	55.41	56.25	56.25	55.68	55.68	56.06	55.68	55.49	56.63	56.63
WS31aDn__AM421696	54.36	54.36	54.36	54.36	54.36	54.36	54.55	54.17	54.17	54.17	54.36	54.17	54.36	54.17	53.98	54.17	53.98	54.73	54.17	53.79	54.46	54.08	55.3	54.17	55.3	55.49	55.68	55.68	55.87	55.49	55.3	55.3	55.79	55.6	55.68	55.11	54.92	54.73	54.73	54.27	55.3	54.92	55.49	55.49	55.49	55.49	55.3	55.3	55.3
NGl65De	54.17	54.17	54.17	54.17	54.17	54.17	53.98	53.98	53.98	53.98	54.17	53.98	54.36	53.98	53.79	54.17	53.79	54.36	53.98	53.6	54.27	53.89	54.36	53.98	55.3	54.92	55.11	55.11	54.92	54.92	54.92	54.73	55.22	55.03	54.36	55.49	55.49	55.11	55.11	54.65	55.11	54.92	55.49	55.49	55.3	55.87	55.68	52.65	52.65
NC1__KJ854414	50.19	50.19	50.19	50.19	50.19	50.19	50	50	50	50	50	50	50	50	49.81	50	49.81	50.77	49.81	49.62	50.29	49.9	51.34	49.81	53.45	53.64	53.45	53.64	53.45	53.26	53.26	53.26	53.74	53.55	53.64	53.26	53.07	52.87	52.68	52.4	53.64	53.45	50.57	50.57	50.77	50.19	50	51.34	51.34
PG102cDa__AM421690	49.81	49.81	49.81	49.81	49.81	49.81	50	49.62	49.62	49.62	49.62	49.62	49.62	49.62	49.43	49.62	49.43	50.38	49.43	49.23	49.9	49.71	52.11	51.34	51.72	52.3	52.3	52.3	52.11	51.92	52.11	51.92	52.4	52.4	52.49	52.11	52.3	52.11	51.92	51.63	52.87	53.07	53.64	53.64	53.83	53.26	53.07	52.3	52.3
NGb53Dr	53.03	53.03	53.03	53.03	53.03	53.03	53.22	52.84	52.84	52.84	52.84	52.84	53.03	52.84	52.65	53.03	52.65	53.22	52.65	52.46	53.13	52.75	54.17	52.46	55.11	54.92	54.92	54.92	54.73	54.92	54.73	54.92	54.84	55.03	55.49	54.92	54.92	54.92	55.11	54.65	55.87	55.49	55.3	55.3	55.11	54.73	54.55	54.92	54.92
RTBV	49.33	49.33	49.33	49.33	49.33	49.33	49.33	49.14	49.14	49.52	49.14	49.14	49.52	49.14	48.95	48.95	48.95	49.52	49.33	48.95	49.43	49.24	50.67	50.1	50.48	50.86	50.67	50.67	50.48	50.48	50.29	50.1	50.57	50.76	50.1	50.48	50.48	50.29	50.29	50.19	51.81	51.05	51.24	51.24	51.24	50.86	50.86	53.52	53.52
[truncated: 160 more columns]
